# Supplementary material for: PtrARF2.1 Is Involved in Regulation of Leaf Development and Lignin Biosynthesis in Poplar Trees
Source: Int J Mol Sci. 2019 Aug 24;20(17):4141. doi: 10.3390/ijms20174141 (PMC6747521; doi:10.3390/ijms20174141)
Supplement: Supplementary file 1 [file ijms-20-04141-s001.zip]

Archive with 6 entries (6 files):
- Supplementary Figures.docx
- Supplementary Table S1.docx
- Supplementary Table S2.xlsx
- Supplementary Table S3.docx
- Supplementary Table S4.docx
- Supplementary Table S5.xlsx
