# Supplementary material for: PtrARF2.1 Is Involved in Regulation of Leaf Development and Lignin Biosynthesis in Poplar Trees
Source: Int J Mol Sci. 2019 Aug 24;20(17):4141. doi: 10.3390/ijms20174141 (PMC6747521; doi:10.3390/ijms20174141)
Supplement: Supplementary file 1 [file ijms-20-04141-s001.zip › Supplementary Table S2.xlsx]

## Sheet: WT-VS-ARF2aL1.GeneDiffExpFilter
Supplementary Table S2. DEGs between WT and PtrARF2.1-RNAi line 1.
GeneID	log2 Ratio(ARF2aL1/WT)	P-value	FDR	KEGG Orthology	GO Component	GO Function	GO Process	Blast nr
Potri.012G133000.v3.0	10.7616	1.96285e-63	1.66434e-61	K09264|1|4e-39|162|zma:541765|MADS-box transcription factor, plant	GO:0043231//intracellular membrane-bounded organelle;GO:0043231//intracellular membrane-bounded organelle;GO:0043231//intracellular membrane-bounded organelle;GO:0043231//intracellular membrane-bounded organelle;GO:0043231//intracellular membrane-bounded organelle	GO:0003676//nucleic acid binding;GO:0001071//nucleic acid binding transcription factor activity;GO:0016491//oxidoreductase activity;GO:0005515//protein binding;GO:0003676//nucleic acid binding;GO:0001071//nucleic acid binding transcription factor activity;GO:0016491//oxidoreductase activity;GO:0005515//protein binding;GO:0003676//nucleic acid binding;GO:0001071//nucleic acid binding transcription…	GO:0006351//transcription, DNA-templated;GO:0006351//transcription, DNA-templated;GO:0006351//transcription, DNA-templated;GO:0044710;GO:0006351//transcription, DNA-templated;GO:0044710;GO:0006351//transcription, DNA-templated	gi|224120170|ref|XP_002318261.1|/6.43548e-88/hypothetical protein POPTR_0012s13980g [Populus trichocarpa]
Potri.003G119100.v3.0	9.71939	2.13798e-35	9.8719e-34	K05277|1|0.0|666|pop:POPTR_0003s11900g|leucoanthocyanidin dioxygenase [EC:1.14.11.19]	-	GO:0016706//oxidoreductase activity, acting on paired donors, with incorporation or reduction of molecular oxygen, 2-oxoglutarate as one donor, and incorporation of one atom each of oxygen into both donors	GO:0009813//flavonoid biosynthetic process;GO:0009725//response to hormone;GO:0006950//response to stress;GO:0006996//organelle organization	gi|224074756|ref|XP_002304452.1|/0/Leucoanthocyanidin dioxygenase family protein [Populus trichocarpa]
Potri.010G134500.v3.0	9.53138	1.83617e-28	7.01075e-27	K00430|1|0.0|650|pop:POPTR_0010s14460g|peroxidase [EC:1.11.1.7]	-	-	-	gi|566190808|ref|XP_002315983.2|/0/Peroxidase 11 precursor family protein [Populus trichocarpa]
Potri.004G139500.v3.0	9.24793	1.22322e-23	3.84331e-22	K05278|1|0.0|543|pop:POPTR_0004s14670g|flavonol synthase [EC:1.14.11.23]	-	GO:0016706//oxidoreductase activity, acting on paired donors, with incorporation or reduction of molecular oxygen, 2-oxoglutarate as one donor, and incorporation of one atom each of oxygen into both donors;GO:0016706//oxidoreductase activity, acting on paired donors, with incorporation or reduction of molecular oxygen, 2-oxoglutarate as one donor, and incorporation of one atom each of oxygen into…	GO:0009314//response to radiation;GO:0051553;GO:0009314//response to radiation;GO:0051553	gi|566166533|ref|XP_006384397.1|/0/Flavonol synthase 1 family protein [Populus trichocarpa]
Potri.019G082700.v3.0	9.23601	4.50662e-10	6.14018e-09	-	-	-	-	gi|566240537|ref|XP_006371463.1|/1.79654e-14/hypothetical protein POPTR_0019s11220g [Populus trichocarpa]
Potri.013G119800.v3.0	9.224	8.56944e-35	3.90711e-33	K15397|1|0.0|907|pop:POPTR_0013s12410g|3-ketoacyl-CoA synthase [EC:2.3.1.199]	-	GO:0016746//transferase activity, transferring acyl groups	GO:0009314//response to radiation;GO:0006950//response to stress;GO:0006631//fatty acid metabolic process	gi|566200901|ref|XP_006376366.1|/0/hypothetical protein POPTR_0013s12410g [Populus trichocarpa]
Potri.008G181600.v3.0	9.21189	1.26546e-20	3.4113e-19	K10251|1|8e-166|583|pop:POPTR_0008s18190g|17beta-estradiol 17-dehydrogenase / very-long-chain 3-oxoacyl-CoA reductase [EC:1.1.1.62 1.1.1.330]	GO:0043231//intracellular membrane-bounded organelle	GO:0036094//small molecule binding;GO:0016614//oxidoreductase activity, acting on CH-OH group of donors	GO:0044710	gi|566184642|ref|XP_002311743.2|/3.43977e-165/hypothetical protein POPTR_0008s18190g [Populus trichocarpa]
Potri.007G114700.v3.0	9.18982	7.49016e-06	5.88628e-05	-	-	-	-	gi|566179388|ref|XP_006380349.1|/5.51241e-30/hypothetical protein POPTR_0007s03340g [Populus trichocarpa]
Potri.015G050200.v3.0	9.12818	4.4084e-158	8.46542e-156	K13081|1|1e-163|576|pop:POPTR_0015s03360g|leucoanthocyanidin reductase [EC:1.17.1.3]	-	GO:0036094//small molecule binding;GO:0016726//oxidoreductase activity, acting on CH or CH2 groups, NAD or NADP as acceptor;GO:0036094//small molecule binding;GO:0016726//oxidoreductase activity, acting on CH or CH2 groups, NAD or NADP as acceptor;GO:0036094//small molecule binding;GO:0016726//oxidoreductase activity, acting on CH or CH2 groups, NAD or NADP as acceptor;GO:0036094//small molecule …	GO:0044710;GO:0044710;GO:0044710;GO:0044710	gi|224135315|ref|XP_002322036.1|/5.40128e-163/hypothetical protein POPTR_0015s03360g [Populus trichocarpa]
Potri.004G170000.v3.0	9.07948	1.16318e-07	1.2151e-06	K19613|1|2e-23|108|pper:PRUPE_ppa021741mg|leucine-rich repeat protein SHOC2;K15078|5|4e-19|94.0|pop:POPTR_0005s14950g|structure-specific endonuclease subunit SLX1 [EC:3.6.1.-]	-	-	-	gi|566201761|ref|XP_006374804.1|/8.82424e-68/hypothetical protein POPTR_0014s011201g, partial [Populus trichocarpa]
Potri.005G207500.v3.0	8.88874	1.96517e-22	5.86409e-21	K03327|1|0.0|897|pop:POPTR_0005s22910g|multidrug resistance protein, MATE family	GO:0000325//plant-type vacuole	GO:0015078//hydrogen ion transmembrane transporter activity;GO:0015291//secondary active transmembrane transporter activity	GO:0015893//drug transport;GO:0044763;GO:0009813//flavonoid biosynthetic process;GO:0009737//response to abscisic acid	gi|224085427|ref|XP_002307572.1|/0/hypothetical protein POPTR_0005s22910g [Populus trichocarpa]
Potri.014G173500.v3.0	8.76487	7.49016e-06	5.88345e-05	-	GO:0044444//cytoplasmic part;GO:0016020//membrane	GO:0005515//protein binding	-	gi|224131974|ref|XP_002321224.1|/1.16451e-35/auxilin-related family protein [Populus trichocarpa]
Potri.001G242600.v3.0	8.75822	8.86534e-32	3.74882e-30	K09843|1|0.0|760|pop:POPTR_0001s24940g|(+)-abscisic acid 8'-hydroxylase [EC:1.14.13.93]	-	GO:0046906//tetrapyrrole binding;GO:0046914//transition metal ion binding;GO:0016709//oxidoreductase activity, acting on paired donors, with incorporation or reduction of molecular oxygen, NAD(P)H as one donor, and incorporation of one atom of oxygen;GO:0046906//tetrapyrrole binding;GO:0046914//transition metal ion binding;GO:0016709//oxidoreductase activity, acting on paired donors, with incorpo…	GO:0006066//alcohol metabolic process;GO:0009639//response to red or far red light;GO:0010162//seed dormancy process;GO:0006066//alcohol metabolic process;GO:0009639//response to red or far red light;GO:0010162//seed dormancy process;GO:0006066//alcohol metabolic process;GO:0009639//response to red or far red light;GO:0010162//seed dormancy process;GO:0006066//alcohol metabolic process;GO:0009639…	gi|566150838|ref|XP_006369534.1|/0/hypothetical protein POPTR_0001s24940g [Populus trichocarpa]
Potri.008G044700.v3.0	8.74483	2.621e-17	5.88059e-16	K12741|1|1e-17|91.3|ppp:PHYPADRAFT_44443|heterogeneous nuclear ribonucleoprotein A1/A3	-	GO:0036094//small molecule binding;GO:0097159//organic cyclic compound binding;GO:0036094//small molecule binding;GO:0097159//organic cyclic compound binding;GO:0036094//small molecule binding;GO:0097159//organic cyclic compound binding	-	gi|224100853|ref|XP_002312040.1|/3.61557e-139/RNA recognition motif-containing family protein [Populus trichocarpa]
Potri.003G153600.v3.0	8.72451	3.0022e-05	0.000213709	-	-	-	-	gi|566252951|ref|XP_006387119.1|/1.05243e-49/hypothetical protein POPTR_1788s00200g, partial [Populus trichocarpa]
Potri.001G107900.v3.0	8.69349	3.49566e-12	5.66332e-11	K03257|1|3e-25|116|gsl:Gasu_04360|translation initiation factor 4A;K14777|2|2e-24|113|olu:OSTLU_26724|ATP-dependent RNA helicase DDX47/RRP3 [EC:3.6.4.13]	GO:0043231//intracellular membrane-bounded organelle;GO:0044444//cytoplasmic part	GO:0004386//helicase activity	GO:0045216//cell-cell junction organization;GO:0010496//intercellular transport	gi|566148016|ref|XP_006368747.1|/2.26559e-116/hypothetical protein POPTR_0001s09020g [Populus trichocarpa]
Potri.T178800.v3.0	8.58871	7.24016e-09	8.71837e-08	-	-	-	-	gi|255563260|ref|XP_002522633.1|/4.34661e-12/conserved hypothetical protein [Ricinus communis]
Potri.001G051600.v3.0	8.5025	0	0	K00660|1|0.0|775|pop:POPTR_0001s14310g|chalcone synthase [EC:2.3.1.74]	GO:0000325//plant-type vacuole	GO:0016747//transferase activity, transferring acyl groups other than amino-acyl groups	GO:0009411//response to UV;GO:0060918//auxin transport;GO:0009725//response to hormone;GO:0009718//anthocyanin-containing compound biosynthetic process;GO:0006950//response to stress	gi|224057603|ref|XP_002299282.1|/0/naregenin-chalcone synthase family protein [Populus trichocarpa]
Potri.003G176800.v3.0	8.39777	3.86424e-182	8.29922e-180	K00660|1|0.0|778|pop:POPTR_0003s17540g|chalcone synthase [EC:2.3.1.74]	GO:0000325//plant-type vacuole	GO:0016747//transferase activity, transferring acyl groups other than amino-acyl groups	GO:0009411//response to UV;GO:0060918//auxin transport;GO:0009725//response to hormone;GO:0009718//anthocyanin-containing compound biosynthetic process;GO:0006950//response to stress	gi|224072642|ref|XP_002303820.1|/0/naregenin-chalcone synthase family protein [Populus trichocarpa]
Potri.008G221000.v3.0	8.37938	9.02246e-10	1.19537e-08	-	-	-	-	gi|566185334|ref|XP_006380146.1|/6.06497e-34/hypothetical protein POPTR_0008s22330g [Populus trichocarpa]
Potri.018G047300.v3.0	8.31741	2.80512e-11	4.24539e-10	K09286|1|7e-22|105|pmum:103332193|EREBP-like factor	GO:0043231//intracellular membrane-bounded organelle	GO:0003676//nucleic acid binding;GO:0001071//nucleic acid binding transcription factor activity	GO:0050896//response to stimulus;GO:0006351//transcription, DNA-templated	gi|224142933|ref|XP_002324785.1|/3.09508e-97/hypothetical protein POPTR_0018s08320g [Populus trichocarpa]
Potri.011G154900.v3.0	8.27612	5.616e-11	8.27694e-10	-	GO:0016020//membrane	-	GO:0030001//metal ion transport	gi|224115564|ref|XP_002317067.1|/5.94308e-77/integral membrane family protein [Populus trichocarpa]
Potri.009G069100.v3.0	8.16565	0	0	K13083|1|0.0|1026|pop:POPTR_0009s07320g|flavonoid 3',5'-hydroxylase [EC:1.14.13.88]	-	GO:0046914//transition metal ion binding;GO:0016491//oxidoreductase activity;GO:0046906//tetrapyrrole binding	GO:0044710	gi|224105987|ref|XP_002314004.1|/0/hypothetical protein POPTR_0009s07320g [Populus trichocarpa]
Potri.008G025100.v3.0	8.04985	7.49016e-06	5.8877e-05	-	-	-	-	gi|566181965|ref|XP_002311038.2|/1.16026e-96/hypothetical protein POPTR_0008s02550g [Populus trichocarpa]
Potri.T126100.v3.0	7.92481	8.43018e-16	1.7363e-14	K01853|1|0.0|1063|pop:POPTR_0018s14560g|cycloartenol synthase [EC:5.4.99.8]	GO:0043231//intracellular membrane-bounded organelle	GO:0031559//oxidosqualene cyclase activity	GO:0006351//transcription, DNA-templated;GO:0016109;GO:0006779//porphyrin-containing compound biosynthetic process;GO:0006090//pyruvate metabolic process;GO:0006694//steroid biosynthetic process;GO:0009668;GO:0006633//fatty acid biosynthetic process;GO:0046471//phosphatidylglycerol metabolic process;GO:0016104//triterpenoid biosynthetic process;GO:0048229//gametophyte development	gi|566215895|ref|XP_006372242.1|/0/cycloartenol synthase family protein [Populus trichocarpa]
Potri.011G039500.v3.0	7.92481	0.000120334	0.000759681	K02183|1|1e-26|119|pda:103707714|calmodulin;K16465|2|1e-11|69.7|bpg:Bathy03g03720|centrin-1	-	GO:0046872//metal ion binding	-	gi|224116286|ref|XP_002317260.1|/2.967e-58/hypothetical protein POPTR_0011s03940g [Populus trichocarpa]
Potri.010G141000.v3.0	7.91289	1.80634e-09	2.31428e-08	K09422|1|0.0|716|pop:POPTR_0010s15090g|myb proto-oncogene protein, plant	-	GO:0005488	-	gi|566190918|ref|XP_002316017.2|/0/hypothetical protein POPTR_0010s15090g [Populus trichocarpa]
Potri.014G019200.v3.0	7.88599	9.06006e-140	1.63406e-137	K10534|1|4e-11|67.0|cvr:CHLNCDRAFT_56304|nitrate reductase (NAD(P)H) [EC:1.7.1.1 1.7.1.2 1.7.1.3]	-	GO:0043169//cation binding;GO:0046906//tetrapyrrole binding;GO:0005488	-	gi|566201919|ref|XP_006374841.1|/3.72877e-50/hypothetical protein POPTR_0014s01940g [Populus trichocarpa]
Potri.015G112200.v3.0	7.87036	1.49957e-05	0.000111945	-	-	GO:0016772//transferase activity, transferring phosphorus-containing groups;GO:0019900//kinase binding	GO:0006796//phosphate-containing compound metabolic process;GO:0051726//regulation of cell cycle	gi|566207230|ref|XP_006374594.1|/1.45199e-111/hypothetical protein POPTR_0015s12380g [Populus trichocarpa]
Potri.008G116500.v3.0	7.85284	0	0	K13081|1|0.0|690|pop:POPTR_0008s11540g|leucoanthocyanidin reductase [EC:1.17.1.3]	-	GO:0036094//small molecule binding;GO:0036094//small molecule binding	-	gi|224101677|ref|XP_002312379.1|/0/hypothetical protein POPTR_0008s11540g [Populus trichocarpa]
Potri.011G033300.v3.0	7.8392	3.49566e-12	5.66894e-11	K08332|1|3e-41|170|smo:SELMODRAFT_61948|vacuolar protein 8	GO:0043234//protein complex	GO:0046914//transition metal ion binding;GO:0019787//ubiquitin-like protein transferase activity	GO:0032446//protein modification by small protein conjugation	gi|224114207|ref|XP_002316696.1|/0/U-box domain-containing family protein [Populus trichocarpa]
Potri.001G051500.v3.0	7.80556	3.39376e-205	8.02821e-203	K00660|1|0.0|778|pop:POPTR_0001s14320g|chalcone synthase [EC:2.3.1.74]	GO:0000325//plant-type vacuole	GO:0016747//transferase activity, transferring acyl groups other than amino-acyl groups	GO:0009411//response to UV;GO:0060918//auxin transport;GO:0009725//response to hormone;GO:0009718//anthocyanin-containing compound biosynthetic process;GO:0006950//response to stress	gi|566148917|ref|XP_002299281.2|/0/naregenin-chalcone synthase family protein [Populus trichocarpa]
Potri.014G049100.v3.0	7.78136	0.000120334	0.000759828	-	-	-	-	gi|566202567|ref|XP_006375154.1|/1.21954e-101/hypothetical protein POPTR_0014s04800g [Populus trichocarpa]
Potri.001G077300.v3.0	7.75489	1.49957e-05	0.000111893	-	-	-	-	gi|224057934|ref|XP_002299397.1|/3.09982e-57/hypothetical protein POPTR_0001s12020g [Populus trichocarpa]
Potri.005G200900.v3.0	7.73471	5.80992e-08	6.29697e-07	-	-	-	-	gi|566172683|ref|XP_002307539.2|/7.15341e-60/hypothetical protein POPTR_0005s22280g [Populus trichocarpa]
Potri.001G080700.v3.0	7.63662	1.49957e-05	0.000111919	-	GO:0031224//intrinsic component of membrane	GO:0046914//transition metal ion binding	-	gi|224053687|ref|XP_002297929.1|/7.90713e-80/hypothetical protein POPTR_0001s11680g [Populus trichocarpa]
Potri.013G082900.v3.0	7.60733	6.01056e-05	0.000404316	K13176|1|1e-116|419|pop:POPTR_0013s07790g|THO complex subunit 7	GO:0000346//transcription export complex	-	GO:0006396//RNA processing	gi|118489237|gb|ABK96424.1|/1.6106e-116/unknown [Populus trichocarpa x Populus deltoides]
Potri.002G001400.v3.0	7.60733	9.33402e-07	8.52333e-06	K13448|1|4e-107|388|pop:POPTR_0002s00350g|calcium-binding protein CML	-	GO:0046872//metal ion binding	-	gi|224061809|ref|XP_002300609.1|/1.88395e-106/hypothetical protein POPTR_0002s00350g [Populus trichocarpa]
Potri.009G025200.v3.0	7.59246	9.33402e-07	8.52572e-06	-	-	-	-	gi|566186027|ref|XP_002314213.2|/1.2701e-33/hypothetical protein POPTR_0009s03020g [Populus trichocarpa]
Potri.012G050500.v3.0	7.53138	1.40113e-11	2.17292e-10	K03327|1|0.0|937|pop:POPTR_0012s04810g|multidrug resistance protein, MATE family	-	-	-	gi|566196828|ref|XP_002318533.2|/0/hypothetical protein POPTR_0012s04810g [Populus trichocarpa]
Potri.T069900.v3.0	7.5157	3.61638e-09	4.50426e-08	K15074|1|2e-17|91.3|gsl:Gasu_10470|BTB/POZ domain-containing adapter for CUL3-mediated RhoA degradation protein	-	-	GO:0051259//protein oligomerization	gi|566232667|ref|XP_002325857.2|/5.96683e-148/hypothetical protein POPTR_0019s05460g [Populus trichocarpa]
Potri.016G131700.v3.0	7.47573	6.01056e-05	0.000404067	-	-	-	-	gi|566210186|ref|XP_002323653.2|/3.59757e-101/hypothetical protein POPTR_0016s13920g, partial [Populus trichocarpa]
Potri.004G023300.v3.0	7.44294	1.49957e-05	0.000111842	K08488|1|4e-07|56.2|ath:AT1G32270|syntaxin 7	GO:0016020//membrane	-	-	gi|566164497|ref|XP_002304935.2|/1.31513e-127/harpin-induced family protein [Populus trichocarpa]
Potri.013G103800.v3.0	7.44294	1.86871e-06	1.63726e-05	K13081|1|3e-56|219|jcu:105641976|leucoanthocyanidin reductase [EC:1.17.1.3]	-	GO:0036094//small molecule binding;GO:0036094//small molecule binding	-	gi|566200421|ref|XP_006376132.1|/2.40813e-173/hypothetical protein POPTR_0013s10080g [Populus trichocarpa]
Potri.T168300.v3.0	7.43463	2.32874e-07	2.31421e-06	-	-	GO:0031406//carboxylic acid binding;GO:0031406//carboxylic acid binding	-	gi|224109832|ref|XP_002315327.1|/0/hypothetical protein POPTR_0010s23520g [Populus trichocarpa]
Potri.008G150700.v3.0	7.40939	1.80634e-09	2.31519e-08	K08150|1|8e-55|215|tcc:TCM_020108|MFS transporter, SP family, solute carrier family 2 (myo-inositol transporter), member 13	GO:0031224//intrinsic component of membrane	GO:0016628//oxidoreductase activity, acting on the CH-CH group of donors, NAD or NADP as acceptor;GO:0005402//cation:sugar symporter activity	GO:0044763;GO:0008643//carbohydrate transport;GO:0044710	gi|566184058|ref|XP_002311613.2|/0/sugar transporter family protein [Populus trichocarpa]
Potri.005G122200.v3.0	7.39232	0.000120334	0.000760416	K01184|1|6e-19|94.7|obr:102702858|polygalacturonase [EC:3.2.1.15]	GO:0043231//intracellular membrane-bounded organelle;GO:0043231//intracellular membrane-bounded organelle	GO:0003676//nucleic acid binding;GO:0003676//nucleic acid binding	GO:0003006//developmental process involved in reproduction;GO:0009639//response to red or far red light;GO:0009606//tropism;GO:0003006//developmental process involved in reproduction;GO:0009639//response to red or far red light;GO:0009606//tropism	gi|566171000|ref|XP_006383186.1|/1.17223e-34/hypothetical protein POPTR_0005s12390g [Populus trichocarpa]
Potri.T009500.v3.0	7.39232	2.251e-10	3.15652e-09	K04733|1|0.0|818|pop:POPTR_0011s06100g|interleukin-1 receptor-associated kinase 4 [EC:2.7.11.1]	-	-	-	gi|566194086|ref|XP_006377483.1|/0/putative receptor-like protein kinase RLPK1 [Populus trichocarpa]
Potri.001G113100.v3.0	7.39136	0	0	K05277|1|0.0|669|pop:POPTR_0001s08410g|leucoanthocyanidin dioxygenase [EC:1.14.11.19]	-	GO:0016706//oxidoreductase activity, acting on paired donors, with incorporation or reduction of molecular oxygen, 2-oxoglutarate as one donor, and incorporation of one atom each of oxygen into both donors	GO:0009813//flavonoid biosynthetic process;GO:0009725//response to hormone;GO:0006950//response to stress;GO:0006996//organelle organization	gi|224054011|ref|XP_002298081.1|/0/Leucoanthocyanidin dioxygenase family protein [Populus trichocarpa]
Potri.002G173900.v3.0	7.36006	2.37922e-47	1.45722e-45	K09422|1|4e-156|551|pop:POPTR_0002s17460g|myb proto-oncogene protein, plant	-	GO:0003676//nucleic acid binding	-	gi|224068010|ref|XP_002302644.1|/1.52156e-155/hypothetical protein POPTR_0002s17460g [Populus trichocarpa]
Potri.001G140700.v3.0	7.32835	7.41924e-46	4.44406e-44	K09753|1|1e-38|161|sita:101785020|cinnamoyl-CoA reductase [EC:1.2.1.44]	-	GO:0036094//small molecule binding;GO:0033764//steroid dehydrogenase activity, acting on the CH-OH group of donors, NAD or NADP as acceptor	GO:0008202//steroid metabolic process	gi|566146763|ref|XP_006368386.1|/4.48183e-176/hypothetical protein POPTR_0001s02320g [Populus trichocarpa]
Potri.013G050100.v3.0	7.30378	3.61638e-09	4.50598e-08	-	-	-	-	gi|224125768|ref|XP_002319670.1|/0/hypothetical protein POPTR_0013s04770g [Populus trichocarpa]
Potri.T008100.v3.0	7.29462	9.33402e-07	8.5281e-06	K13420|1|7e-30|132|pda:103697992|LRR receptor-like serine/threonine-protein kinase FLS2 [EC:2.7.11.1]	-	GO:0004672//protein kinase activity;GO:0004672//protein kinase activity	GO:0008152//metabolic process;GO:0008152//metabolic process	gi|566194066|ref|XP_006377473.1|/8.81152e-142/hypothetical protein POPTR_0011s06270g [Populus trichocarpa]
Potri.003G144200.v3.0	7.2854	7.49016e-06	5.88487e-05	K09422|1|3e-165|581|pop:POPTR_0003s14420g|myb proto-oncogene protein, plant	-	GO:0003676//nucleic acid binding	-	gi|224075170|ref|XP_002304570.1|/1.27443e-164/hypothetical protein POPTR_0003s14420g [Populus trichocarpa]
Potri.015G099600.v3.0	7.26679	7.24016e-09	8.71516e-08	K10781|1|0.0|690|pop:POPTR_0015s11170g|fatty acyl-ACP thioesterase B [EC:3.1.2.14 3.1.2.21]	-	GO:0016297//acyl-[acyl-carrier-protein] hydrolase activity	GO:0006631//fatty acid metabolic process	gi|566207015|ref|XP_002322277.2|/0/hypothetical protein POPTR_0015s11170g [Populus trichocarpa]
Potri.001G311300.v3.0	7.19967	2.80512e-11	4.24933e-10	K05681|1|1e-107|391|smo:SELMODRAFT_10835|ATP-binding cassette, subfamily G (WHITE), member 2	-	GO:0017111//nucleoside-triphosphatase activity;GO:0032550;GO:0015604//organic phosphonate transmembrane transporter activity;GO:0017111//nucleoside-triphosphatase activity;GO:0097159//organic cyclic compound binding;GO:1901363//heterocyclic compound binding;GO:0036094//small molecule binding	GO:0009154//purine ribonucleotide catabolic process	gi|566152107|ref|XP_002300189.2|/0/hypothetical protein POPTR_0001s31880g [Populus trichocarpa]
Potri.015G136400.v3.0	7.15987	3.0022e-05	0.000213755	K09286|1|1e-57|224|sot:102577707|EREBP-like factor	-	-	GO:0009628//response to abiotic stimulus;GO:0006950//response to stress	gi|134038592|gb|ABO48364.1|/1.2211e-116/C-repeat binding facor 2 [Populus trichocarpa]
Potri.T098500.v3.0	7.10852	4.66224e-07	4.44246e-06	K18999|1|3e-22|95.9|aly:ARALYDRAFT_332090|RNA polymerase II C-terminal domain phosphatase-like 3/4 [EC:3.1.3.16]	GO:0043231//intracellular membrane-bounded organelle;GO:0043231//intracellular membrane-bounded organelle	-	-	gi|224092920|ref|XP_002309754.1|/0/reticulon family protein [Populus trichocarpa]
Potri.001G265300.v3.0	7.09803	6.01056e-05	0.000404233	K06966|1|8e-115|414|pop:POPTR_0001s27250g|uncharacterized protein	-	GO:0003824//catalytic activity;GO:0003824//catalytic activity	-	gi|224059622|ref|XP_002299938.1|/3.17626e-114/hypothetical protein POPTR_0001s27250g [Populus trichocarpa]
Potri.014G002600.v3.0	7.08746	1.40113e-11	2.17188e-10	K15813|1|0.0|1553|pop:POPTR_0014s00370g|beta-amyrin synthase [EC:5.4.99.39]	-	GO:0031559//oxidosqualene cyclase activity	GO:0010683;GO:0010685;GO:0022622//root system development	gi|566201588|ref|XP_006374737.1|/0/hypothetical protein POPTR_0014s00370g [Populus trichocarpa]
Potri.003G176700.v3.0	6.98609	2.12786e-201	4.96171e-199	K00660|1|0.0|780|pop:POPTR_0003s17530g|chalcone synthase [EC:2.3.1.74]	GO:0000325//plant-type vacuole	GO:0016747//transferase activity, transferring acyl groups other than amino-acyl groups	GO:0009411//response to UV;GO:0060918//auxin transport;GO:0009725//response to hormone;GO:0009718//anthocyanin-containing compound biosynthetic process;GO:0006950//response to stress	gi|566163207|ref|XP_002303819.2|/0/naregenin-chalcone synthase family protein [Populus trichocarpa]
Potri.004G231300.v3.0	6.97728	1.44951e-08	1.68037e-07	K04730|1|1e-138|494|pop:POPTR_0003s03690g|interleukin-1 receptor-associated kinase 1 [EC:2.7.11.1];K04733|5|2e-65|251|egr:104440343|interleukin-1 receptor-associated kinase 4 [EC:2.7.11.1]	-	GO:0004672//protein kinase activity	GO:0016310//phosphorylation	gi|566168369|ref|XP_006385110.1|/0/hypothetical protein POPTR_0004s24010g [Populus trichocarpa]
Potri.004G121000.v3.0	6.91886	0.000120334	0.000759534	-	-	-	GO:0000917//barrier septum assembly	gi|224080135|ref|XP_002306027.1|/1.03267e-110/hypothetical protein POPTR_0004s12040g [Populus trichocarpa]
Potri.T132200.v3.0	6.89482	1.86871e-06	1.63814e-05	K13217|1|2e-97|357|aly:ARALYDRAFT_333729|pre-mRNA-processing factor 39;K19525|2|6e-11|69.7|pda:103722332|vacuolar protein sorting-associated protein 13A/C	-	-	-	gi|566186023|ref|XP_006379002.1|/0/hypothetical protein POPTR_0009s03000g [Populus trichocarpa]
Potri.017G020100.v3.0	6.87036	2.32874e-07	2.31491e-06	-	-	-	-	gi|566211556|ref|XP_006372830.1|/0/mce-related family protein [Populus trichocarpa]
Potri.003G176900.v3.0	6.86011	2.2266e-187	4.84582e-185	K00660|1|0.0|779|pop:POPTR_0003s17550g|chalcone synthase [EC:2.3.1.74]	GO:0000325//plant-type vacuole	GO:0016747//transferase activity, transferring acyl groups other than amino-acyl groups	GO:0009411//response to UV;GO:0060918//auxin transport;GO:0009725//response to hormone;GO:0009718//anthocyanin-containing compound biosynthetic process;GO:0006950//response to stress	gi|566163210|ref|XP_002303821.2|/0/naregenin-chalcone synthase family protein [Populus trichocarpa]
Potri.019G060100.v3.0	6.85798	3.49566e-12	5.66613e-11	K04730|1|3e-145|517|egr:104451887|interleukin-1 receptor-associated kinase 1 [EC:2.7.11.1]	-	-	-	gi|566244767|ref|XP_002325678.2|/0/hypothetical protein POPTR_0019s14310g [Populus trichocarpa]
Potri.001G249700.v3.0	6.84549	1.44951e-08	1.67978e-07	K15401|1|0.0|959|pop:POPTR_0001s25680g|fatty acid omega-hydroxylase [EC:1.14.-.-]	GO:0043231//intracellular membrane-bounded organelle	GO:0046906//tetrapyrrole binding;GO:0046914//transition metal ion binding;GO:0016713;GO:0016712//oxidoreductase activity, acting on paired donors, with incorporation or reduction of molecular oxygen, reduced flavin or flavoprotein as one donor, and incorporation of one atom of oxygen	GO:0009059//macromolecule biosynthetic process;GO:0032787//monocarboxylic acid metabolic process	gi|566150972|ref|XP_002299820.2|/0/Cytochrome P450 86A1 family protein [Populus trichocarpa]
Potri.014G172500.v3.0	6.83289	1.86871e-06	1.6399e-05	K15191|1|2e-31|137|atr:18438283|La-related protein 7;K10615|3|2e-27|124|atr:18446390|E3 ubiquitin-protein ligase HERC4 [EC:2.3.2.26]	-	-	-	gi|566204719|ref|XP_002320544.2|/0/hypothetical protein POPTR_0014s17080g [Populus trichocarpa]
Potri.010G183600.v3.0	6.80735	1.86871e-06	1.63946e-05	K05909|1|0.0|1011|pop:POPTR_0010s19090g|laccase [EC:1.10.3.2]	GO:0005576//extracellular region;GO:0005576//extracellular region	GO:0046914//transition metal ion binding;GO:0016682//oxidoreductase activity, acting on diphenols and related substances as donors, oxygen as acceptor;GO:0046914//transition metal ion binding;GO:0016682//oxidoreductase activity, acting on diphenols and related substances as donors, oxygen as acceptor	GO:0009808//lignin metabolic process;GO:0010038//response to metal ion;GO:0009808//lignin metabolic process;GO:0010038//response to metal ion	gi|224109236|ref|XP_002315131.1|/0/hypothetical protein POPTR_0010s19090g [Populus trichocarpa]
Potri.T087400.v3.0	6.79442	6.01056e-05	0.000403983	-	-	-	-	gi|224072799|ref|XP_002303887.1|/0/hypothetical protein POPTR_0003s22400g [Populus trichocarpa]
Potri.001G441400.v3.0	6.75489	3.61638e-09	4.50254e-08	K04733|1|3e-129|463|pxb:103933741|interleukin-1 receptor-associated kinase 4 [EC:2.7.11.1];K04730|2|7e-125|449|mdm:103425679|interleukin-1 receptor-associated kinase 1 [EC:2.7.11.1]	-	GO:0004672//protein kinase activity;GO:0032550;GO:0004672//protein kinase activity;GO:0032550	GO:0006464//cellular protein modification process;GO:0006464//cellular protein modification process	gi|566154521|ref|XP_002298942.2|/0/hypothetical protein POPTR_0001s43260g, partial [Populus trichocarpa]
Potri.T102600.v3.0	6.72792	6.01056e-05	0.0004044	K16818|1|2e-35|150|egr:104446339|phospholipase A1 [EC:3.1.1.32]	-	GO:0016298//lipase activity	GO:0044238//primary metabolic process	gi|566194325|ref|XP_002316835.2|/0/lipase class 3 family protein [Populus trichocarpa]
Potri.019G083600.v3.0	6.72792	6.01056e-05	0.00040415	K13126|1|7e-11|69.3|fve:101312606|polyadenylate-binding protein;K02437|2|1e-08|62.0|pxb:103941124|glycine cleavage system H protein	GO:0043231//intracellular membrane-bounded organelle;GO:0043231//intracellular membrane-bounded organelle	GO:0003676//nucleic acid binding;GO:0003676//nucleic acid binding	GO:0009725//response to hormone;GO:0010087//phloem or xylem histogenesis;GO:0006351//transcription, DNA-templated;GO:0009725//response to hormone;GO:0010087//phloem or xylem histogenesis;GO:0006351//transcription, DNA-templated	gi|312618442|gb|ADR00341.1|/0/wood-associated NAC domain transcription factor 6B [Populus trichocarpa]
Potri.009G033900.v3.0	6.66959	1.53127e-31	6.37608e-30	K09843|1|0.0|798|pop:POPTR_0009s03900g|(+)-abscisic acid 8'-hydroxylase [EC:1.14.13.93]	-	GO:0046906//tetrapyrrole binding;GO:0046914//transition metal ion binding;GO:0016709//oxidoreductase activity, acting on paired donors, with incorporation or reduction of molecular oxygen, NAD(P)H as one donor, and incorporation of one atom of oxygen;GO:0046906//tetrapyrrole binding;GO:0046914//transition metal ion binding;GO:0016709//oxidoreductase activity, acting on paired donors, with incorpo…	GO:0006066//alcohol metabolic process;GO:0009639//response to red or far red light;GO:0010162//seed dormancy process;GO:0006066//alcohol metabolic process;GO:0009639//response to red or far red light;GO:0010162//seed dormancy process;GO:0006066//alcohol metabolic process;GO:0009639//response to red or far red light;GO:0010162//seed dormancy process;GO:0006066//alcohol metabolic process;GO:0009639…	gi|566186162|ref|XP_002313425.2|/0/hypothetical protein POPTR_0009s03900g [Populus trichocarpa]
Potri.005G113700.v3.0	6.66719	2.5088e-293	7.87498e-291	K00475|1|0.0|680|pop:POPTR_0005s11610g|naringenin 3-dioxygenase [EC:1.14.11.9]	-	GO:0043169//cation binding;GO:0019842//vitamin binding;GO:0016706//oxidoreductase activity, acting on paired donors, with incorporation or reduction of molecular oxygen, 2-oxoglutarate as one donor, and incorporation of one atom each of oxygen into both donors;GO:0016701//oxidoreductase activity, acting on single donors with incorporation of molecular oxygen	GO:0009699//phenylpropanoid biosynthetic process;GO:0009411//response to UV	gi|118488555|gb|ABK96090.1|/0/unknown [Populus trichocarpa]
Potri.013G115900.v3.0	6.65821	6.01056e-05	0.000404483	K10960|1|3e-45|183|atr:18422248|geranylgeranyl reductase [EC:1.3.1.83];K00679|2|8e-39|162|cic:CICLE_v10027727mg|phospholipid:diacylglycerol acyltransferase [EC:2.3.1.158];K01188|3|9e-32|138|aly:ARALYDRAFT_316517|beta-glucosidase [EC:3.2.1.21];K01206|4|2e-28|127|tcc:TCM_010576|alpha-L-fucosidase [EC:3.2.1.51]	-	GO:0016787//hydrolase activity	GO:0044238//primary metabolic process	gi|566200819|ref|XP_006376325.1|/0/hypothetical protein POPTR_0013s12020g [Populus trichocarpa]
Potri.019G016200.v3.0	6.62936	0.000120334	0.000760563	K18848|1|0.0|708|pop:POPTR_0019s03230g|indole-3-acetate O-methyltransferase [EC:2.1.1.278]	-	-	-	gi|566226747|ref|XP_002325326.2|/0/hypothetical protein POPTR_0019s03230g [Populus trichocarpa]
Potri.014G135600.v3.0	6.62936	1.86871e-06	1.6377e-05	K14549|1|0.0|951|pop:POPTR_0014s13130g|U3 small nucleolar RNA-associated protein 15	GO:0031981//nuclear lumen	-	GO:0009553//embryo sac development;GO:0042254//ribosome biogenesis	gi|224131272|ref|XP_002321043.1|/0/transducin family protein [Populus trichocarpa]
Potri.001G231900.v3.0	6.58496	2.80512e-11	4.24736e-10	K13217|1|1e-135|484|aly:ARALYDRAFT_333729|pre-mRNA-processing factor 39;K19525|2|2e-09|64.7|sita:101761353|vacuolar protein sorting-associated protein 13A/C	GO:0009536//plastid;GO:0009536//plastid	-	-	gi|566150656|ref|XP_006369488.1|/0/hypothetical protein POPTR_0001s23900g [Populus trichocarpa]
Potri.011G006500.v3.0	6.54946	2.22404e-27	8.19456e-26	-	-	-	-	gi|566260073|ref|XP_006389590.1|/1.17496e-10/hypothetical protein POPTR_0021s00410g [Populus trichocarpa]
Potri.003G030500.v3.0	6.53916	1.49957e-05	0.00011197	K05278|1|1e-38|162|mus:103977541|flavonol synthase [EC:1.14.11.23]	-	GO:0016705//oxidoreductase activity, acting on paired donors, with incorporation or reduction of molecular oxygen;GO:0016705//oxidoreductase activity, acting on paired donors, with incorporation or reduction of molecular oxygen;GO:0016705//oxidoreductase activity, acting on paired donors, with incorporation or reduction of molecular oxygen	GO:0044710;GO:0044710;GO:0044710	gi|566160473|ref|XP_006385286.1|/0/hypothetical protein POPTR_0003s02460g [Populus trichocarpa]
Potri.010G116300.v3.0	6.52356	1.49957e-05	0.000111868	K10717|1|2e-77|290|smo:SELMODRAFT_94367|cytokinin trans-hydroxylase	-	GO:0046914//transition metal ion binding;GO:0016491//oxidoreductase activity;GO:0046906//tetrapyrrole binding	GO:0044710	gi|224108369|ref|XP_002314824.1|/0/hypothetical protein POPTR_0010s12650g [Populus trichocarpa]
Potri.010G204500.v3.0	6.45943	3.0022e-05	0.000213662	K13102|1|0.0|711|pop:POPTR_0010s21200g|DNA/RNA-binding protein KIN17	GO:0044464	GO:0046914//transition metal ion binding	GO:0007010//cytoskeleton organization	gi|224112785|ref|XP_002316291.1|/0/Kin17 DNA-binding family protein [Populus trichocarpa]
Potri.006G239300.v3.0	6.39232	3.0022e-05	0.000213802	K11159|1|0.0|918|pop:POPTR_0209s00220g|carotenoid cleavage dioxygenase	-	-	-	gi|566178123|ref|XP_006382050.1|/0/hypothetical protein POPTR_0006s25580g [Populus trichocarpa]
Potri.001G308300.v3.0	6.37504	7.49016e-06	5.88912e-05	K18108|1|0.0|655|vvi:100232956|(-)-alpha-terpineol synthase [EC:4.2.3.111];K12742|2|9e-145|514|vvi:100243167|isoprene synthase [EC:4.2.3.27];K15096|4|4e-139|495|cit:102607029|(R)-limonene synthase [EC:4.2.3.20]	-	GO:0046872//metal ion binding;GO:0010334//sesquiterpene synthase activity;GO:0046872//metal ion binding;GO:0010334//sesquiterpene synthase activity	GO:0050896//response to stimulus;GO:0006721;GO:0050896//response to stimulus;GO:0006721	gi|566258502|ref|XP_006388836.1|/0/hypothetical protein POPTR_0092s00200g [Populus trichocarpa]
Potri.006G268200.v3.0	6.24793	1.86871e-06	1.63858e-05	K05387|1|0.0|1484|pop:POPTR_0006s28400g|glutamate receptor, ionotropic, plant	GO:0016020//membrane	GO:0005230//extracellular ligand-gated ion channel activity	GO:0044699;GO:0006810//transport	gi|566178589|ref|XP_006382114.1|/0/hypothetical protein POPTR_0006s28400g, partial [Populus trichocarpa]
Potri.005G114000.v3.0	6.18283	7.56056e-219	1.86981e-216	K00475|1|0.0|695|pop:POPTR_0005s11610g|naringenin 3-dioxygenase [EC:1.14.11.9]	-	GO:0043169//cation binding;GO:0019842//vitamin binding;GO:0016706//oxidoreductase activity, acting on paired donors, with incorporation or reduction of molecular oxygen, 2-oxoglutarate as one donor, and incorporation of one atom each of oxygen into both donors;GO:0016701//oxidoreductase activity, acting on single donors with incorporation of molecular oxygen;GO:0043169//cation binding;GO:0019842/…	GO:0009699//phenylpropanoid biosynthetic process;GO:0009411//response to UV;GO:0009699//phenylpropanoid biosynthetic process;GO:0009411//response to UV;GO:0009699//phenylpropanoid biosynthetic process;GO:0009411//response to UV;GO:0009699//phenylpropanoid biosynthetic process;GO:0009411//response to UV	gi|566170829|ref|XP_006383107.1|/1.21203e-179/hypothetical protein POPTR_0005s11610g [Populus trichocarpa]
Potri.014G022900.v3.0	6.17954	2.90076e-159	5.60327e-157	K13051|1|1e-115|417|pop:POPTR_0014s02300g|beta-aspartyl-peptidase (threonine type) [EC:3.4.19.5]	-	GO:0016811//hydrolase activity, acting on carbon-nitrogen (but not peptide) bonds, in linear amides;GO:0003824//catalytic activity	-	gi|566201993|ref|XP_002320760.2|/0/L-asparaginase family protein [Populus trichocarpa]
Potri.T083100.v3.0	6.16993	0.000120334	0.000759387	K04730|1|0.0|635|pop:POPTR_0006s08970g|interleukin-1 receptor-associated kinase 1 [EC:2.7.11.1]	-	GO:0036094//small molecule binding;GO:0004672//protein kinase activity;GO:1901363//heterocyclic compound binding;GO:0097159//organic cyclic compound binding	GO:0006796//phosphate-containing compound metabolic process	gi|566175284|ref|XP_006381205.1|/0/hypothetical protein POPTR_0006s089001g, partial [Populus trichocarpa]
Potri.005G242800.v3.0	6.13539	4.46138e-268	1.26645e-265	K00679|1|2e-48|193|cic:CICLE_v10027727mg|phospholipid:diacylglycerol acyltransferase [EC:2.3.1.158];K01188|2|2e-32|140|aly:ARALYDRAFT_316517|beta-glucosidase [EC:3.2.1.21];K10960|3|2e-19|97.8|atr:18422248|geranylgeranyl reductase [EC:1.3.1.83];K10396|4|1e-18|94.7|pper:PRUPE_ppa001667mg|kinesin family member 5;K01206|5|2e-16|87.4|cic:CICLE_v10031741mg|alpha-L-fucosidase [EC:3.2.1.51]	-	GO:0016788//hydrolase activity, acting on ester bonds;GO:0016788//hydrolase activity, acting on ester bonds	GO:0044238//primary metabolic process	gi|566173354|ref|XP_002306948.2|/1.27651e-140/family II extracellular lipase 3 family protein [Populus trichocarpa]
Potri.T110500.v3.0	5.97728	0.000120334	0.000760122	K16219|1|3e-19|97.8|tcc:TCM_027003|protein N-terminal methyltransferase [EC:2.1.1.244]	-	-	-	gi|224137826|ref|XP_002322661.1|/0/hypothetical protein POPTR_0016s04640g [Populus trichocarpa]
Potri.005G015000.v3.0	5.97728	3.0022e-05	0.000213616	K01507|1|0.0|719|pop:POPTR_0005s01840g|inorganic pyrophosphatase [EC:3.6.1.1]	-	GO:0016628//oxidoreductase activity, acting on the CH-CH group of donors, NAD or NADP as acceptor;GO:0015405;GO:0016462//pyrophosphatase activity;GO:0016628//oxidoreductase activity, acting on the CH-CH group of donors, NAD or NADP as acceptor;GO:0015405;GO:0016462//pyrophosphatase activity	GO:0044710;GO:0006818//hydrogen transport;GO:0044710;GO:0006818//hydrogen transport	gi|566168857|ref|XP_006382405.1|/0/inorganic pyrophosphatase family protein [Populus trichocarpa]
Potri.010G129800.v3.0	5.96749	0	0	K13081|1|0.0|713|pop:POPTR_0010s13990g|leucoanthocyanidin reductase [EC:1.17.1.3]	-	GO:0036094//small molecule binding;GO:0036094//small molecule binding;GO:0036094//small molecule binding;GO:0036094//small molecule binding;GO:0036094//small molecule binding	-	gi|224108541|ref|XP_002314885.1|/1.21119e-147/hypothetical protein POPTR_0010s13990g [Populus trichocarpa]
Potri.017G136700.v3.0	5.9542	1.86871e-06	1.63902e-05	K15078|1|0.0|1006|pop:POPTR_0005s14950g|structure-specific endonuclease subunit SLX1 [EC:3.6.1.-]	-	-	-	gi|566257452|ref|XP_006388570.1|/0/hypothetical protein POPTR_0154s00250g [Populus trichocarpa]
Potri.007G113700.v3.0	5.91032	6.61392e-18	1.54886e-16	-	-	-	-	gi|590688350|ref|XP_007042922.1|/1.7092e-06/Uncharacterized protein TCM_007445 [Theobroma cacao]
Potri.007G134000.v3.0	5.8679	2.56942e-17	5.78075e-16	K14400|1|2e-175|506|pop:POPTR_0017s04910g|pre-mRNA cleavage complex 2 protein Pcf11	GO:0043231//intracellular membrane-bounded organelle	GO:0005488	GO:0009908//flower development;GO:0031124//mRNA 3'-end processing	gi|566179054|ref|XP_002309773.2|/0/hypothetical protein POPTR_0007s01480g [Populus trichocarpa]
Potri.001G451300.v3.0	5.75043	2.2362e-14	4.23193e-13	K05278|1|4e-48|193|egr:104450481|flavonol synthase [EC:1.14.11.23]	-	GO:0016705//oxidoreductase activity, acting on paired donors, with incorporation or reduction of molecular oxygen	-	gi|566155067|ref|XP_002300515.2|/9.53655e-178/hypothetical protein POPTR_0001s45550g, partial [Populus trichocarpa]
Potri.017G046800.v3.0	5.65412	8.62488e-14	1.5712e-12	-	-	-	-	-
Potri.012G009200.v3.0	5.61471	0.000120334	0.000760269	K10406|1|7e-104|379|tcc:TCM_032503|kinesin family member C2/C3;K13420|5|1e-73|278|vvi:100253808|LRR receptor-like serine/threonine-protein kinase FLS2 [EC:2.7.11.1]	-	-	-	gi|566194387|ref|XP_006377574.1|/0/hypothetical protein POPTR_0011s07850g [Populus trichocarpa]
Potri.010G221900.v3.0	5.53546	8.93016e-54	6.35131e-52	K03834|1|2e-132|473|pop:POPTR_0010s22870g|tyrosine-specific transport protein	-	-	-	gi|224109760|ref|XP_002315302.1|/0/hypothetical protein POPTR_0010s22870g [Populus trichocarpa]
Potri.012G143600.v3.0	5.49506	8.20908e-121	1.35346e-118	K19329|1|7e-68|259|pxb:103942455|WW domain-containing oxidoreductase	-	GO:0036094//small molecule binding;GO:0016491//oxidoreductase activity;GO:0016491//oxidoreductase activity;GO:0036094//small molecule binding;GO:0016491//oxidoreductase activity	GO:0044710;GO:0008152//metabolic process;GO:0044710	gi|224134877|ref|XP_002321927.1|/3.92383e-125/short-chain dehydrogenase Tic32 family protein [Populus trichocarpa]
Potri.017G044500.v3.0	5.45645	1.27696e-12	2.12794e-11	K09264|1|7e-27|121|gmx:100805092|MADS-box transcription factor, plant	GO:0043231//intracellular membrane-bounded organelle	GO:0003676//nucleic acid binding;GO:0001071//nucleic acid binding transcription factor activity;GO:0005515//protein binding	GO:0006351//transcription, DNA-templated	gi|118482054|gb|ABK92958.1|/7.83289e-98/unknown [Populus trichocarpa]
Potri.009G043700.v3.0	5.45286	1.27696e-12	2.12902e-11	K15401|1|0.0|1014|pop:POPTR_0009s04830g|fatty acid omega-hydroxylase [EC:1.14.-.-]	GO:0043231//intracellular membrane-bounded organelle	GO:0046906//tetrapyrrole binding;GO:0046914//transition metal ion binding;GO:0016713;GO:0016712//oxidoreductase activity, acting on paired donors, with incorporation or reduction of molecular oxygen, reduced flavin or flavoprotein as one donor, and incorporation of one atom of oxygen	GO:0009059//macromolecule biosynthetic process;GO:0032787//monocarboxylic acid metabolic process	gi|224106295|ref|XP_002314117.1|/0/Cytochrome P450 86A1 family protein [Populus trichocarpa]
Potri.005G113900.v3.0	5.44943	0	0	K00475|1|0.0|697|pop:POPTR_0005s11600g|naringenin 3-dioxygenase [EC:1.14.11.9]	-	GO:0043169//cation binding;GO:0019842//vitamin binding;GO:0016706//oxidoreductase activity, acting on paired donors, with incorporation or reduction of molecular oxygen, 2-oxoglutarate as one donor, and incorporation of one atom each of oxygen into both donors;GO:0016701//oxidoreductase activity, acting on single donors with incorporation of molecular oxygen	GO:0009699//phenylpropanoid biosynthetic process;GO:0009411//response to UV	gi|566170827|ref|XP_006383106.1|/0/hypothetical protein POPTR_0005s11600g [Populus trichocarpa]
Potri.004G030700.v3.0	5.43182	0	0	K08695|1|3e-166|585|pop:POPTR_0004s03030g|anthocyanidin reductase [EC:1.3.1.77]	-	GO:0036094//small molecule binding;GO:0016628//oxidoreductase activity, acting on the CH-CH group of donors, NAD or NADP as acceptor;GO:0048037//cofactor binding;GO:0036094//small molecule binding;GO:0016628//oxidoreductase activity, acting on the CH-CH group of donors, NAD or NADP as acceptor;GO:0048037//cofactor binding;GO:0036094//small molecule binding;GO:0016628//oxidoreductase activity, act…	GO:0009813//flavonoid biosynthetic process;GO:0009813//flavonoid biosynthetic process;GO:0009813//flavonoid biosynthetic process;GO:0009813//flavonoid biosynthetic process	gi|224078816|ref|XP_002305639.1|/1.32684e-165/Leucoanthocyanidin reductase family protein [Populus trichocarpa]
Potri.006G027000.v3.0	5.30581	2.22442e-288	6.72372e-286	K02183|1|2e-46|185|sita:101770095|calmodulin	-	GO:0046872//metal ion binding;GO:0046872//metal ion binding	-	gi|566174155|ref|XP_002307937.2|/1.31617e-143/hypothetical protein POPTR_0006s02780g [Populus trichocarpa]
Potri.008G058200.v3.0	5.2854	3.67026e-11	5.49361e-10	K13508|1|0.0|910|pop:POPTR_0008s05840g|glycerol-3-phosphate acyltransferase [EC:2.3.1.15]	-	GO:0016411//acylglycerol O-acyltransferase activity	GO:0009059//macromolecule biosynthetic process	gi|224101019|ref|XP_002312108.1|/0/hypothetical protein POPTR_0008s05840g [Populus trichocarpa]
Potri.018G131400.v3.0	5.20555	5.3349e-10	7.23547e-09	K13434|1|1e-12|74.7|tcc:TCM_042300|pathogenesis-related genes transcriptional activator PTI6;K09286|3|7e-12|72.0|mus:103997769|EREBP-like factor	GO:0043231//intracellular membrane-bounded organelle	GO:0003676//nucleic acid binding;GO:0001071//nucleic acid binding transcription factor activity	GO:0006351//transcription, DNA-templated	gi|224142619|ref|XP_002324652.1|/1.48193e-105/AP2 domain-containing transcription factor family protein [Populus trichocarpa]
Potri.014G145100.v3.0	5.09171	0	0	K00660|1|0.0|751|pop:POPTR_0014s14200g|chalcone synthase [EC:2.3.1.74]	GO:0000325//plant-type vacuole;GO:0000325//plant-type vacuole;GO:0000325//plant-type vacuole	GO:0016747//transferase activity, transferring acyl groups other than amino-acyl groups;GO:0016747//transferase activity, transferring acyl groups other than amino-acyl groups;GO:0016747//transferase activity, transferring acyl groups other than amino-acyl groups	GO:0009411//response to UV;GO:0060918//auxin transport;GO:0009725//response to hormone;GO:0009718//anthocyanin-containing compound biosynthetic process;GO:0006950//response to stress;GO:0009411//response to UV;GO:0060918//auxin transport;GO:0009725//response to hormone;GO:0009718//anthocyanin-containing compound biosynthetic process;GO:0006950//response to stress;GO:0009411//response to UV;GO:006…	gi|224131424|ref|XP_002321081.1|/0/chalcone synthase family protein [Populus trichocarpa]
Potri.018G082600.v3.0	5.06949	7.0833e-37	3.37568e-35	-	-	-	-	gi|566214914|ref|XP_002324998.2|/2.6857e-137/hypothetical protein POPTR_0018s08920g [Populus trichocarpa]
Potri.004G049000.v3.0	5.04751	5.3349e-10	7.23247e-09	-	GO:0000325//plant-type vacuole;GO:0009536//plastid	-	-	gi|566164977|ref|XP_002305111.2|/4.11506e-131/hypothetical protein POPTR_0004s04870g [Populus trichocarpa]
Potri.001G152500.v3.0	4.94307	3.39648e-24	1.09563e-22	K13065|1|1e-07|58.9|cit:102621938|shikimate O-hydroxycinnamoyltransferase [EC:2.3.1.133]	-	-	-	gi|566149106|ref|XP_006368960.1|/0/hypothetical protein POPTR_0001s15250g [Populus trichocarpa]
Potri.001G049000.v3.0	4.90689	0.000120334	0.000760711	K05681|1|5e-45|157|vcn:VOLCADRAFT_73319|ATP-binding cassette, subfamily G (WHITE), member 2	-	GO:0032550;GO:0042626//ATPase activity, coupled to transmembrane movement of substances;GO:0015604//organic phosphonate transmembrane transporter activity;GO:0042626//ATPase activity, coupled to transmembrane movement of substances;GO:0097159//organic cyclic compound binding;GO:1901363//heterocyclic compound binding;GO:0036094//small molecule binding	GO:0009154//purine ribonucleotide catabolic process	gi|566148976|ref|XP_002297806.2|/0/hypothetical protein POPTR_0001s14620g [Populus trichocarpa]
Potri.011G112100.v3.0	4.86625	7.66862e-09	9.19361e-08	K05681|1|3e-110|399|ppp:PHYPADRAFT_168716|ATP-binding cassette, subfamily G (WHITE), member 2	-	GO:0017111//nucleoside-triphosphatase activity;GO:0032550	GO:0009154//purine ribonucleotide catabolic process	gi|224117064|ref|XP_002317467.1|/0/ABC transporter family protein [Populus trichocarpa]
Potri.005G143600.v3.0	4.81592	1.27696e-12	2.12685e-11	K04730|1|4e-152|539|egr:104420356|interleukin-1 receptor-associated kinase 1 [EC:2.7.11.1];K04733|2|9e-96|352|ppp:PHYPADRAFT_56753|interleukin-1 receptor-associated kinase 4 [EC:2.7.11.1]	-	GO:0004672//protein kinase activity	-	gi|566171190|ref|XP_002307291.2|/0/Pto-like kinase OGw family protein [Populus trichocarpa]
Potri.011G031700.v3.0	4.79323	1.49013e-08	1.72502e-07	K08695|1|4e-164|577|pop:POPTR_0011s03430g|anthocyanidin reductase [EC:1.3.1.77]	-	GO:0036094//small molecule binding;GO:0016628//oxidoreductase activity, acting on the CH-CH group of donors, NAD or NADP as acceptor;GO:0048037//cofactor binding;GO:0036094//small molecule binding;GO:0016628//oxidoreductase activity, acting on the CH-CH group of donors, NAD or NADP as acceptor;GO:0048037//cofactor binding;GO:0036094//small molecule binding;GO:0016628//oxidoreductase activity, act…	GO:0009813//flavonoid biosynthetic process;GO:0009813//flavonoid biosynthetic process;GO:0009813//flavonoid biosynthetic process	gi|224116326|ref|XP_002317270.1|/4.84072e-167/Leucoanthocyanidin reductase family protein [Populus trichocarpa]
Potri.005G182700.v3.0	4.79225	6.75306e-22	1.96834e-20	K05933|1|2e-180|632|pop:POPTR_0005s20530g|aminocyclopropanecarboxylate oxidase [EC:1.14.17.4]	-	GO:0016705//oxidoreductase activity, acting on paired donors, with incorporation or reduction of molecular oxygen;GO:0016641//oxidoreductase activity, acting on the CH-NH2 group of donors, oxygen as acceptor	GO:0044710	gi|224084998|ref|XP_002307461.1|/7.67582e-180/1-aminocyclopropane-1-carboxylate oxidase family protein [Populus trichocarpa]
Potri.003G150300.v3.0	4.75077	2.1038e-07	2.10412e-06	-	GO:0031224//intrinsic component of membrane;GO:0031224//intrinsic component of membrane	GO:0046914//transition metal ion binding;GO:0046914//transition metal ion binding	-	gi|566162733|ref|XP_006385823.1|/2.12847e-96/hypothetical protein POPTR_0003s15000g [Populus trichocarpa]
Potri.010G072700.v3.0	4.70966	2.1038e-07	2.10348e-06	K19041|1|3e-82|306|tcc:TCM_004073|E3 ubiquitin-protein ligase RNF38/44 [EC:2.3.2.27]	-	GO:0046872//metal ion binding	-	gi|566189758|ref|XP_002314635.2|/1.13519e-171/zinc finger family protein [Populus trichocarpa]
Potri.001G411400.v3.0	4.68182	3.74126e-06	3.11724e-05	K04733|1|0.0|695|pop:POPTR_0001s43900g|interleukin-1 receptor-associated kinase 4 [EC:2.7.11.1]	-	-	-	gi|566154688|ref|XP_006370566.1|/0/hypothetical protein POPTR_0001s43850g [Populus trichocarpa]
Potri.019G024600.v3.0	4.68141	0	0	K00679|1|2e-50|201|cic:CICLE_v10027727mg|phospholipid:diacylglycerol acyltransferase [EC:2.3.1.158];K10960|2|4e-50|199|atr:18422248|geranylgeranyl reductase [EC:1.3.1.83];K01188|3|1e-34|148|aly:ARALYDRAFT_316517|beta-glucosidase [EC:3.2.1.21];K01206|4|4e-21|103|eus:EUTSA_v10018726mg|alpha-L-fucosidase [EC:3.2.1.51]	-	GO:0016787//hydrolase activity	GO:0044238//primary metabolic process	gi|224144643|ref|XP_002325360.1|/0/hypothetical protein POPTR_0019s04130g [Populus trichocarpa]
Potri.005G092200.v3.0	4.60396	2.23176e-27	8.21373e-26	K15402|1|0.0|1055|pop:POPTR_0005s09500g|fatty acid omega-hydroxylase [EC:1.14.-.-]	GO:0009536//plastid	GO:0046906//tetrapyrrole binding;GO:0046914//transition metal ion binding;GO:0016712//oxidoreductase activity, acting on paired donors, with incorporation or reduction of molecular oxygen, reduced flavin or flavoprotein as one donor, and incorporation of one atom of oxygen	GO:0000038//very long-chain fatty acid metabolic process;GO:0009059//macromolecule biosynthetic process;GO:0030001//metal ion transport	gi|224081355|ref|XP_002306380.1|/0/hypothetical protein POPTR_0005s09500g [Populus trichocarpa]
Potri.001G119300.v3.0	4.58496	7.85084e-07	7.2378e-06	K01051|1|2e-13|77.8|rcu:RCOM_0417480|pectinesterase [EC:3.1.1.11]	-	-	-	gi|566147805|ref|XP_006368687.1|/3.03176e-103/invertase/pectin methylesterase inhibitor family protein [Populus trichocarpa]
Potri.001G367800.v3.0	4.52576	5.723e-45	3.34217e-43	K01728|1|0.0|605|pop:POPTR_0011s09580g|pectate lyase [EC:4.2.2.2]	-	GO:0016837	-	gi|566194606|ref|XP_006377651.1|/0/hypothetical protein POPTR_0011s09580g [Populus trichocarpa]
Potri.013G143400.v3.0	4.52356	0.000120334	0.000759975	K10706|1|9e-11|71.2|fve:105349335|senataxin [EC:3.6.4.-]	GO:0009532//plastid stroma	GO:0016462//pyrophosphatase activity;GO:0032550	-	gi|134093244|ref|YP_001109545.1|/0/Ycf2 [Populus trichocarpa]
Potri.001G276600.v3.0	4.52356	2.91366e-06	2.47699e-05	K04733|1|5e-152|538|obr:102709412|interleukin-1 receptor-associated kinase 4 [EC:2.7.11.1]	-	GO:0004674//protein serine/threonine kinase activity;GO:0097159//organic cyclic compound binding;GO:1901363//heterocyclic compound binding;GO:0036094//small molecule binding	GO:0006468//protein phosphorylation	gi|566151452|ref|XP_002298473.2|/0/hypothetical protein POPTR_0001s28330g [Populus trichocarpa]
Potri.015G120500.v3.0	4.5103	9.33402e-07	8.53049e-06	-	-	-	-	-
Potri.012G027400.v3.0	4.49185	4.20256e-14	7.8039e-13	K10406|1|1e-101|372|tcc:TCM_032503|kinesin family member C2/C3;K19613|3|8e-74|279|tcc:TCM_032007|leucine-rich repeat protein SHOC2	-	-	-	gi|566196545|ref|XP_002318483.2|/0/hypothetical protein POPTR_0012s03210g [Populus trichocarpa]
Potri.010G229400.v3.0	4.48727	2.91366e-06	2.47764e-05	-	-	-	-	gi|566192396|ref|XP_002315335.2|/8.10017e-133/putative zinc finger family protein [Populus trichocarpa]
Potri.005G163700.v3.0	4.43076	3.68416e-48	2.31733e-46	K14299|1|5e-14|79.7|mdm:103418195|nucleoporin SEH1	GO:0005618//cell wall	-	GO:0009725//response to hormone	gi|566254771|ref|XP_006387583.1|/9.83365e-176/hypothetical protein POPTR_0815s00210g [Populus trichocarpa]
Potri.001G442300.v3.0	4.42884	5.59992e-06	4.51827e-05	-	GO:0016020//membrane	-	GO:0030001//metal ion transport	gi|586830528|sp|B9GIE4.3|CSPL5_POPTR/3.17257e-80/RecName: Full=CASP-like protein POPTRDRAFT_798217 [Populus trichocarpa]
Potri.016G075800.v3.0	4.42253	3.97612e-21	1.10281e-19	K11805|1|0.0|644|pop:POPTR_0016s07660g|WD repeat-containing protein 68	-	-	GO:0030154//cell differentiation;GO:0048731//system development	gi|224138438|ref|XP_002322814.1|/0/hypothetical protein POPTR_0016s07660g [Populus trichocarpa]
Potri.005G163600.v3.0	4.41671	1.00728e-179	2.13524e-177	K14299|1|4e-14|79.7|mdm:103418195|nucleoporin SEH1	GO:0005618//cell wall	-	GO:0009725//response to hormone	gi|566254771|ref|XP_006387583.1|/8.58911e-173/hypothetical protein POPTR_0815s00210g [Populus trichocarpa]
Potri.005G212000.v3.0	4.4108	7.61072e-21	2.07216e-19	-	-	-	-	gi|566172853|ref|XP_002306782.2|/2.00268e-73/hypothetical protein POPTR_0005s23360g [Populus trichocarpa]
Potri.017G047400.v3.0	4.3975	2.43572e-45	1.43527e-43	-	-	-	-	-
Potri.007G114200.v3.0	4.39593	4.06664e-07	3.91378e-06	-	-	-	-	gi|566179398|ref|XP_006380352.1|/5.13117e-06/hydroxyproline-rich glycoprotein [Populus trichocarpa]
Potri.004G185000.v3.0	4.38082	1.51356e-06	1.34779e-05	K13356|1|0.0|704|pop:POPTR_0004s19580g|alcohol-forming fatty acyl-CoA reductase [EC:1.2.1.84]	-	GO:0016620//oxidoreductase activity, acting on the aldehyde or oxo group of donors, NAD or NADP as acceptor;GO:0036094//small molecule binding;GO:0016620//oxidoreductase activity, acting on the aldehyde or oxo group of donors, NAD or NADP as acceptor;GO:0036094//small molecule binding	-	gi|566167400|ref|XP_002305561.2|/0/hypothetical protein POPTR_0004s19580g [Populus trichocarpa]
Potri.011G054500.v3.0	4.36923	2.0575e-05	0.000149993	K10406|1|7e-109|396|tcc:TCM_032503|kinesin family member C2/C3;K19613|3|2e-74|281|tcc:TCM_032007|leucine-rich repeat protein SHOC2	-	-	-	gi|566196545|ref|XP_002318483.2|/0/hypothetical protein POPTR_0012s03210g [Populus trichocarpa]
Potri.001G341600.v3.0	4.29278	1.07441e-05	8.20067e-05	K05909|1|0.0|1140|pop:POPTR_0001s35740g|laccase [EC:1.10.3.2]	GO:0005576//extracellular region	GO:0046914//transition metal ion binding;GO:0016682//oxidoreductase activity, acting on diphenols and related substances as donors, oxygen as acceptor	GO:0009808//lignin metabolic process	gi|224060169|ref|XP_002300066.1|/0/hypothetical protein POPTR_0001s35740g [Populus trichocarpa]
Potri.007G036300.v3.0	4.2854	7.05828e-19	1.74427e-17	K10960|1|4e-59|229|atr:18422248|geranylgeranyl reductase [EC:1.3.1.83];K00679|2|5e-49|196|cic:CICLE_v10027727mg|phospholipid:diacylglycerol acyltransferase [EC:2.3.1.158];K01206|3|9e-30|132|brp:103852428|alpha-L-fucosidase [EC:3.2.1.51];K01188|4|2e-29|130|aly:ARALYDRAFT_316517|beta-glucosidase [EC:3.2.1.21]	-	GO:0016787//hydrolase activity	GO:0044238//primary metabolic process	gi|566180850|ref|XP_002310763.2|/0/GDSL-motif lipase/hydrolase family protein [Populus trichocarpa]
Potri.002G088600.v3.0	4.25315	8.11074e-77	8.24845e-75	K10534|1|0.0|1821|pop:POPTR_0002s08930g|nitrate reductase (NAD(P)H) [EC:1.7.1.1 1.7.1.2 1.7.1.3]	GO:0043231//intracellular membrane-bounded organelle;GO:0016020//membrane	GO:0046906//tetrapyrrole binding;GO:0046914//transition metal ion binding;GO:0008940//nitrate reductase activity;GO:0000166//nucleotide binding;GO:0050662//coenzyme binding	GO:0009314//response to radiation;GO:0042126//nitrate metabolic process;GO:0009608//response to symbiont;GO:0044271//cellular nitrogen compound biosynthetic process	gi|566157007|ref|XP_002301015.2|/0/ORF family protein [Populus trichocarpa]
Potri.018G095100.v3.0	4.24793	3.93194e-05	0.000273277	K08235|1|9e-148|523|pop:POPTR_0018s10320g|xyloglucan:xyloglucosyl transferase [EC:2.4.1.207];K14504|2|6e-136|484|rcu:RCOM_1630040|xyloglucan:xyloglucosyl transferase TCH4 [EC:2.4.1.207]	GO:0005576//extracellular region;GO:0030312//external encapsulating structure;GO:0005576//extracellular region;GO:0030312//external encapsulating structure	GO:0016798//hydrolase activity, acting on glycosyl bonds;GO:0016758//transferase activity, transferring hexosyl groups;GO:0016798//hydrolase activity, acting on glycosyl bonds;GO:0016758//transferase activity, transferring hexosyl groups	GO:0044042//glucan metabolic process;GO:0044042//glucan metabolic process	gi|224142267|ref|XP_002324480.1|/3.67261e-147/xyloglucan endo-1 family protein [Populus trichocarpa]
Potri.004G115400.v3.0	4.24793	3.93194e-05	0.000273335	K09264|1|4e-99|362|pop:POPTR_0017s13410g|MADS-box transcription factor, plant	-	GO:0005488	GO:0006351//transcription, DNA-templated	gi|566213136|ref|XP_006373396.1|/1.61822e-98/apetala1 family protein [Populus trichocarpa]
Potri.007G103800.v3.0	4.23991	1.04809e-42	5.75042e-41	K05282|1|6e-162|570|pop:POPTR_0007s04360g|gibberellin 20-oxidase [EC:1.14.11.12]	-	GO:0046914//transition metal ion binding;GO:0016706//oxidoreductase activity, acting on paired donors, with incorporation or reduction of molecular oxygen, 2-oxoglutarate as one donor, and incorporation of one atom each of oxygen into both donors;GO:0046914//transition metal ion binding;GO:0016706//oxidoreductase activity, acting on paired donors, with incorporation or reduction of molecular oxyg…	GO:0044710;GO:0044710	gi|224096043|ref|XP_002310523.1|/0/gibberellin 20-oxidase family protein [Populus trichocarpa]
Potri.009G133300.v3.0	4.23266	1.43923e-09	1.86814e-08	K12930|1|5e-112|405|pop:POPTR_0013s12310g|anthocyanidin 3-O-glucosyltransferase [EC:2.4.1.115]	-	GO:0016758//transferase activity, transferring hexosyl groups	-	gi|566187832|ref|XP_002312969.2|/0/flavonoid 3-O-galactosyl transferase family protein [Populus trichocarpa]
Potri.012G068700.v3.0	4.20808	5.48382e-47	3.33991e-45	K10960|1|8e-118|424|atr:18422248|geranylgeranyl reductase [EC:1.3.1.83];K00679|2|2e-43|177|cic:CICLE_v10027727mg|phospholipid:diacylglycerol acyltransferase [EC:2.3.1.158];K01188|3|7e-29|129|aly:ARALYDRAFT_316517|beta-glucosidase [EC:3.2.1.21];K10396|4|2e-21|104|pper:PRUPE_ppa001667mg|kinesin family member 5;K01206|5|4e-21|103|tcc:TCM_010576|alpha-L-fucosidase [EC:3.2.1.51]	-	GO:0016787//hydrolase activity;GO:0016787//hydrolase activity	GO:0044238//primary metabolic process;GO:0044238//primary metabolic process	gi|224121508|ref|XP_002318602.1|/0/hypothetical protein POPTR_0012s07050g [Populus trichocarpa]
Potri.009G158900.v3.0	4.12897	7.3696e-64	6.33107e-62	-	GO:0005911//cell-cell junction	-	-	gi|224104907|ref|XP_002313615.1|/1.89497e-127/harpin-induced family protein [Populus trichocarpa]
Potri.003G180900.v3.0	4.11151	7.49706e-05	0.000494228	K09874|1|6e-129|461|pop:POPTR_0003s17930g|aquaporin NIP	GO:0031224//intrinsic component of membrane	GO:0042887;GO:0015103//inorganic anion transmembrane transporter activity;GO:0015144//carbohydrate transmembrane transporter activity	GO:0006820//anion transport;GO:0015840//urea transport;GO:0034220//ion transmembrane transport;GO:0010036//response to boron-containing substance;GO:0008643//carbohydrate transport	gi|224075688|ref|XP_002304723.1|/2.72871e-128/aquaporin NIP6.1 family protein [Populus trichocarpa]
Potri.019G024800.v3.0	4.10039	0	0	K10960|1|8e-17|88.6|atr:18422248|geranylgeranyl reductase [EC:1.3.1.83];K00679|3|1e-16|87.8|cic:CICLE_v10027727mg|phospholipid:diacylglycerol acyltransferase [EC:2.3.1.158];K01188|5|7e-10|65.5|aly:ARALYDRAFT_316517|beta-glucosidase [EC:3.2.1.21]	-	GO:0016787//hydrolase activity;GO:0016787//hydrolase activity;GO:0016787//hydrolase activity;GO:0016787//hydrolase activity	GO:0044238//primary metabolic process;GO:0044238//primary metabolic process;GO:0044238//primary metabolic process;GO:0044238//primary metabolic process	gi|566229634|ref|XP_006371114.1|/0/hypothetical protein POPTR_0019s04150g [Populus trichocarpa]
Potri.005G163500.v3.0	4.08746	2.6448e-63	2.23099e-61	K14299|1|4e-14|79.7|mdm:103418195|nucleoporin SEH1	GO:0005618//cell wall	-	GO:0009725//response to hormone	gi|224084650|ref|XP_002307374.1|/1.40092e-170/hypothetical protein POPTR_0005s17200g [Populus trichocarpa]
Potri.019G082600.v3.0	4.05311	1.31314e-19	3.36479e-18	-	-	-	-	gi|566240537|ref|XP_006371463.1|/7.21158e-15/hypothetical protein POPTR_0019s11220g [Populus trichocarpa]
Potri.004G203000.v3.0	4.01427	8.5495e-26	2.96913e-24	-	-	-	-	gi|566167777|ref|XP_006384815.1|/6.33553e-82/hypothetical protein POPTR_0004s21320g [Populus trichocarpa]
Potri.005G037800.v3.0	4.01417	0.000142589	0.000887817	K00799|1|2e-98|358|pop:POPTR_0005s04000g|glutathione S-transferase [EC:2.5.1.18]	GO:0009536//plastid	-	GO:0010035//response to inorganic substance;GO:0009628//response to abiotic stimulus;GO:0006950//response to stress	gi|566169327|ref|XP_006382635.1|/6.13152e-98/hypothetical protein POPTR_0005s04000g [Populus trichocarpa]
Potri.001G425500.v3.0	4.00998	3.94306e-09	4.88877e-08	K13459|1|0.0|993|pop:POPTR_0001s47820g|disease resistance protein RPS2	-	-	-	gi|566154362|ref|XP_006370434.1|/0/hypothetical protein POPTR_0001s425202g, partial [Populus trichocarpa]
Potri.010G201200.v3.0	3.99727	5.15878e-22	1.51174e-20	K13508|1|0.0|900|pop:POPTR_0010s20880g|glycerol-3-phosphate acyltransferase [EC:2.3.1.15]	-	GO:0016411//acylglycerol O-acyltransferase activity;GO:0008509//anion transmembrane transporter activity	GO:0009059//macromolecule biosynthetic process;GO:0046471//phosphatidylglycerol metabolic process	gi|224109490|ref|XP_002315213.1|/0/hypothetical protein POPTR_0010s20880g [Populus trichocarpa]
Potri.009G145000.v3.0	3.99159	5.09108e-29	1.9622e-27	K13356|1|0.0|758|pop:POPTR_0009s14740g|alcohol-forming fatty acyl-CoA reductase [EC:1.2.1.84]	GO:0043231//intracellular membrane-bounded organelle;GO:0043231//intracellular membrane-bounded organelle;GO:0043231//intracellular membrane-bounded organelle;GO:0043231//intracellular membrane-bounded organelle	GO:0016620//oxidoreductase activity, acting on the aldehyde or oxo group of donors, NAD or NADP as acceptor;GO:0036094//small molecule binding;GO:0016620//oxidoreductase activity, acting on the aldehyde or oxo group of donors, NAD or NADP as acceptor;GO:0036094//small molecule binding;GO:0016620//oxidoreductase activity, acting on the aldehyde or oxo group of donors, NAD or NADP as acceptor;GO:00…	GO:0006633//fatty acid biosynthetic process;GO:0006633//fatty acid biosynthetic process;GO:0006633//fatty acid biosynthetic process;GO:0006633//fatty acid biosynthetic process	gi|566188025|ref|XP_002313667.2|/0/acyl CoA reductase family protein [Populus trichocarpa]
Potri.017G045900.v3.0	3.98793	1.08135e-10	1.56475e-09	-	-	-	-	-
Potri.013G131500.v3.0	3.98793	0.000142589	0.000887986	K14998|1|2e-06|52.8|mdm:103431243|surfeit locus 1 family protein	GO:0031224//intrinsic component of membrane	GO:0005488	GO:0010876//lipid localization	gi|566201157|ref|XP_006376494.1|/2.60284e-72/hypothetical protein POPTR_0013s13500g [Populus trichocarpa]
Potri.001G380000.v3.0	3.984	6.72776e-08	7.23888e-07	-	-	-	-	gi|224061357|ref|XP_002300440.1|/5.23653e-148/hypothetical protein POPTR_0001s38900g [Populus trichocarpa]
Potri.011G076900.v3.0	3.9649	0.000142589	0.000888325	-	GO:0043231//intracellular membrane-bounded organelle	-	GO:0010260//organ senescence;GO:0009725//response to hormone;GO:0010467//gene expression	gi|224116488|ref|XP_002317313.1|/7.44804e-51/hypothetical protein POPTR_0011s03050g [Populus trichocarpa]
Potri.017G045500.v3.0	3.9542	6.46162e-08	6.9617e-07	-	-	-	-	gi|590688350|ref|XP_007042922.1|/1.59507e-07/Uncharacterized protein TCM_007445 [Theobroma cacao]
Potri.016G116800.v3.0	3.91263	2.9894e-59	2.37443e-57	-	-	-	-	gi|566209916|ref|XP_006373991.1|/3.67587e-21/hypothetical protein POPTR_0016s12410g [Populus trichocarpa]
Potri.005G122600.v3.0	3.90417	5.91514e-78	6.13015e-76	-	-	GO:0003824//catalytic activity;GO:0003824//catalytic activity;GO:0003824//catalytic activity;GO:0003824//catalytic activity;GO:0003824//catalytic activity;GO:0003824//catalytic activity	-	gi|566171010|ref|XP_006383191.1|/5.98467e-163/hydrolase family protein [Populus trichocarpa]
Potri.006G209000.v3.0	3.89239	6.67968e-11	9.78717e-10	K11805|1|0.0|696|pop:POPTR_0006s225601|WD repeat-containing protein 68	GO:0044424	-	GO:0009648//photoperiodism;GO:0045165//cell fate commitment;GO:0009913//epidermal cell differentiation	gi|224088485|ref|XP_002308459.1|/0/hypothetical protein POPTR_0006s225601g [Populus trichocarpa]
Potri.011G029800.v3.0	3.88264	5.91702e-14	1.08823e-12	K04733|1|7e-119|429|vvi:100853577|interleukin-1 receptor-associated kinase 4 [EC:2.7.11.1]	-	GO:0016772//transferase activity, transferring phosphorus-containing groups	-	gi|566193464|ref|XP_002316623.2|/0/hypothetical protein POPTR_0011s03280g [Populus trichocarpa]
Potri.001G157600.v3.0	3.87057	1.52824e-62	1.27269e-60	K01623|1|7e-30|132|pda:103722777|fructose-bisphosphate aldolase, class I [EC:4.1.2.13];K02940|2|6e-21|102|sita:101773010|large subunit ribosomal protein L9e	-	-	-	gi|566149230|ref|XP_006369022.1|/0/integral membrane family protein [Populus trichocarpa]
Potri.009G086800.v3.0	3.8365	5.33286e-19	1.3249e-17	K14611|1|0.0|833|tcc:TCM_007245|solute carrier family 23 (nucleobase transporter), member 1/2	-	GO:0005215//transporter activity	GO:0051234//establishment of localization;GO:0044763	gi|566187080|ref|XP_002313187.2|/0/hypothetical protein POPTR_0009s09000g [Populus trichocarpa]
Potri.013G120100.v3.0	3.81762	3.93194e-05	0.000273393	K15397|1|0.0|840|pop:POPTR_0013s12410g|3-ketoacyl-CoA synthase [EC:2.3.1.199]	-	GO:0016746//transferase activity, transferring acyl groups	GO:0009314//response to radiation;GO:0006950//response to stress;GO:0006631//fatty acid metabolic process	gi|566200901|ref|XP_006376366.1|/0/hypothetical protein POPTR_0013s12410g [Populus trichocarpa]
Potri.018G126000.v3.0	3.80468	0	0	K02883|1|3e-12|73.6|zma:103646289|large subunit ribosomal protein L18e;K11855|2|3e-07|57.4|bvg:104906049|ubiquitin carboxyl-terminal hydrolase 36/42 [EC:3.4.19.12]	GO:0005576//extracellular region;GO:0009534//chloroplast thylakoid	-	-	gi|566215529|ref|XP_002324631.2|/1.96588e-32/hypothetical protein POPTR_0018s12630g [Populus trichocarpa]
Potri.001G308200.v3.0	3.8009	1.43923e-09	1.86888e-08	K18108|1|0.0|683|vvi:100232956|(-)-alpha-terpineol synthase [EC:4.2.3.111];K15096|2|2e-149|530|cit:102607029|(R)-limonene synthase [EC:4.2.3.20];K12742|3|1e-147|523|vvi:100243167|isoprene synthase [EC:4.2.3.27]	-	GO:0046872//metal ion binding;GO:0010334//sesquiterpene synthase activity	GO:0050896//response to stimulus;GO:0006721	gi|566152044|ref|XP_006369780.1|/0/hypothetical protein POPTR_0001s315502g, partial [Populus trichocarpa]
Potri.007G114500.v3.0	3.79941	2.26554e-17	5.12533e-16	-	-	-	-	gi|566179392|ref|XP_002310490.2|/1.66583e-11/hypothetical protein POPTR_0007s03360g, partial [Populus trichocarpa]
Potri.002G050400.v3.0	3.79642	3.26698e-33	1.43734e-31	-	-	-	-	gi|566156332|ref|XP_002300829.2|/1.49354e-69/hypothetical protein POPTR_0002s05130g [Populus trichocarpa]
Potri.008G086500.v3.0	3.79141	8.45086e-07	7.76247e-06	K15015|1|0.0|781|pop:POPTR_0008s08610g|solute carrier family 32 (vesicular inhibitory amino acid transporter)	GO:0031224//intrinsic component of membrane	-	-	gi|224098876|ref|XP_002311301.1|/0/hypothetical protein POPTR_0008s08610g [Populus trichocarpa]
Potri.003G185300.v3.0	3.7866	1.67215e-18	4.05855e-17	K09285|1|7e-162|571|pop:POPTR_0003s18350g|AP2-like factor, ANT lineage	-	-	GO:0050896//response to stimulus;GO:0006351//transcription, DNA-templated	gi|566163344|ref|XP_006385937.1|/2.9816e-161/hypothetical protein POPTR_0003s18350g [Populus trichocarpa]
Potri.004G193100.v3.0	3.77259	1.07441e-05	8.20258e-05	K04730|1|0.0|856|pop:POPTR_0004s204001|interleukin-1 receptor-associated kinase 1 [EC:2.7.11.1]	-	GO:0005488;GO:0004672//protein kinase activity	GO:0016310//phosphorylation	gi|566167567|ref|XP_006384710.1|/0/hypothetical protein POPTR_0004s20410g [Populus trichocarpa]
Potri.002G050300.v3.0	3.76553	1.55638e-09	2.01061e-08	-	-	GO:0005488	GO:0010876//lipid localization	gi|224062400|ref|XP_002300828.1|/2.05454e-81/protease inhibitor/seed storage/lipid transfer family protein [Populus trichocarpa]
Potri.001G319200.v3.0	3.75994	1.45202e-46	8.74563e-45	K09419|1|1e-16|89.0|sita:101779453|heat shock transcription factor, other eukaryote;K13065|2|4e-16|87.0|smo:SELMODRAFT_450696|shikimate O-hydroxycinnamoyltransferase [EC:2.3.1.133]	-	GO:0016740//transferase activity	-	gi|566152254|ref|XP_002298682.2|/0/transferase family protein [Populus trichocarpa]
Potri.005G207600.v3.0	3.7503	1.51896e-19	3.88304e-18	K03327|1|0.0|637|pop:POPTR_0005s22910g|multidrug resistance protein, MATE family	GO:0000325//plant-type vacuole;GO:0000325//plant-type vacuole	GO:0015078//hydrogen ion transmembrane transporter activity;GO:0015291//secondary active transmembrane transporter activity;GO:0015078//hydrogen ion transmembrane transporter activity;GO:0015291//secondary active transmembrane transporter activity	GO:0015893//drug transport;GO:0044763;GO:0009813//flavonoid biosynthetic process;GO:0009737//response to abscisic acid;GO:0015893//drug transport;GO:0044763;GO:0009813//flavonoid biosynthetic process;GO:0009737//response to abscisic acid	gi|224085427|ref|XP_002307572.1|/0/hypothetical protein POPTR_0005s22910g [Populus trichocarpa]
Potri.002G098800.v3.0	3.75002	1.58297e-06	1.40539e-05	K14299|1|5e-14|79.0|mdm:103418195|nucleoporin SEH1	GO:0005618//cell wall	-	GO:0009725//response to hormone	gi|566157189|ref|XP_006386410.1|/3.90686e-150/hypothetical protein POPTR_0002s09900g [Populus trichocarpa]
Potri.016G006200.v3.0	3.73853	8.45086e-07	7.76466e-06	-	-	-	-	gi|566207974|ref|XP_002322501.2|/2.0997e-100/hypothetical protein POPTR_0016s00790g [Populus trichocarpa]
Potri.006G249900.v3.0	3.73383	4.65138e-20	1.22061e-18	K04957|1|3e-87|324|sita:101767716|hyperpolarization activated cyclic nucleotide-gated potassium channel 4;K04955|2|2e-29|132|mis:MICPUN_81532|hyperpolarization activated cyclic nucleotide-gated potassium channel 2;K04910|3|3e-28|128|mis:MICPUN_98786|potassium voltage-gated channel Eag-related subfamily H member 7;K04905|5|8e-19|97.1|mis:MICPUN_103982|potassium voltage-gated channel Eag-related su…	GO:0016020//membrane;GO:0016020//membrane;GO:0016020//membrane	GO:0005216//ion channel activity;GO:0005216//ion channel activity;GO:0005216//ion channel activity	GO:0006811//ion transport;GO:0006811//ion transport;GO:0006811//ion transport	gi|566178294|ref|XP_002309603.2|/0/hypothetical protein POPTR_0006s26600g [Populus trichocarpa]
Potri.011G055000.v3.0	3.72247	0.000142589	0.000888156	K10406|1|3e-123|443|tcc:TCM_032503|kinesin family member C2/C3;K19613|5|1e-88|328|cic:CICLE_v10020552mg|leucine-rich repeat protein SHOC2	-	-	-	gi|566196551|ref|XP_006376680.1|/0/hypothetical protein POPTR_0012s03230g [Populus trichocarpa]
Potri.013G073300.v3.0	3.71461	0	0	K05280|1|0.0|741|pop:POPTR_0013s07050g|flavonoid 3'-monooxygenase [EC:1.14.13.21]	-	GO:0046914//transition metal ion binding;GO:0016491//oxidoreductase activity;GO:0046906//tetrapyrrole binding;GO:0016709//oxidoreductase activity, acting on paired donors, with incorporation or reduction of molecular oxygen, NAD(P)H as one donor, and incorporation of one atom of oxygen;GO:0046914//transition metal ion binding;GO:0046906//tetrapyrrole binding	GO:0044710;GO:0009416//response to light stimulus;GO:0044710;GO:0009416//response to light stimulus	gi|224126123|ref|XP_002319761.1|/0/hypothetical protein POPTR_0013s07050g [Populus trichocarpa]
Potri.014G152500.v3.0	3.6939	0.000142589	0.000887648	K10691|1|7e-21|101|jcu:105646785|E3 ubiquitin-protein ligase UBR4 [EC:2.3.2.27]	GO:0005911//cell-cell junction;GO:0044444//cytoplasmic part	-	GO:0048281//inflorescence morphogenesis;GO:0060918//auxin transport;GO:0051707//response to other organism;GO:0009725//response to hormone;GO:0009267//cellular response to starvation;GO:0000902//cell morphogenesis;GO:0022622//root system development;GO:0009639//response to red or far red light	gi|566204374|ref|XP_006375523.1|/3.61847e-63/hypothetical protein POPTR_0014s15070g [Populus trichocarpa]
Potri.017G044200.v3.0	3.68072	5.51532e-06	4.46104e-05	K09264|1|2e-27|124|cic:CICLE_v10016427mg|MADS-box transcription factor, plant	GO:0043231//intracellular membrane-bounded organelle;GO:0043231//intracellular membrane-bounded organelle	GO:0003676//nucleic acid binding;GO:0001071//nucleic acid binding transcription factor activity;GO:0005515//protein binding;GO:0003676//nucleic acid binding;GO:0001071//nucleic acid binding transcription factor activity;GO:0005515//protein binding	GO:0006351//transcription, DNA-templated;GO:0006351//transcription, DNA-templated	gi|118482054|gb|ABK92958.1|/1.69082e-106/unknown [Populus trichocarpa]
Potri.T000600.v3.0	3.66928	2.74102e-09	3.44819e-08	K03320|1|0.0|786|pop:POPTR_0001s31280g|ammonium transporter, Amt family	GO:0031224//intrinsic component of membrane	GO:0008509//anion transmembrane transporter activity	GO:0015696//ammonium transport	gi|566222133|ref|XP_006370891.1|/0/hypothetical protein POPTR_0019s01470g [Populus trichocarpa]
Potri.005G211900.v3.0	3.66297	2.95838e-06	2.51108e-05	-	-	-	-	gi|224085501|ref|XP_002307597.1|/3.2261e-71/protease inhibitor/seed storage/lipid transfer family protein [Populus trichocarpa]
Potri.006G005600.v3.0	3.66188	5.06088e-27	1.84389e-25	K15889|1|7e-06|52.0|mdm:103411406|prenylcysteine alpha-carboxyl methylesterase [EC:3.1.1.-]	-	-	-	gi|224086338|ref|XP_002307854.1|/1.33129e-103/hypothetical protein POPTR_0006s00740g [Populus trichocarpa]
Potri.002G260000.v3.0	3.65088	5.42706e-09	6.60329e-08	K01184|1|1e-15|84.0|obr:102702858|polygalacturonase [EC:3.2.1.15]	GO:0043231//intracellular membrane-bounded organelle	GO:0003676//nucleic acid binding	GO:0044707;GO:0009628//response to abiotic stimulus	gi|224070170|ref|XP_002303127.1|/5.65612e-50/myb family transcription factor family protein [Populus trichocarpa]
Potri.016G010900.v3.0	3.64046	2.74102e-09	3.44952e-08	-	GO:0031224//intrinsic component of membrane	GO:0016491//oxidoreductase activity	-	gi|566208040|ref|XP_002322518.2|/0/hypothetical protein POPTR_0016s01210g [Populus trichocarpa]
Potri.017G060400.v3.0	3.63339	7.20898e-14	1.31842e-12	-	-	-	-	gi|566212239|ref|XP_006373102.1|/1.35345e-55/hypothetical protein POPTR_0017s08740g [Populus trichocarpa]
Potri.005G172400.v3.0	3.62069	0	0	K10534|1|0.0|1797|pop:POPTR_0005s16180g|nitrate reductase (NAD(P)H) [EC:1.7.1.1 1.7.1.2 1.7.1.3]	GO:0043231//intracellular membrane-bounded organelle;GO:0016020//membrane	GO:0046906//tetrapyrrole binding;GO:0046914//transition metal ion binding;GO:0008940//nitrate reductase activity;GO:0000166//nucleotide binding;GO:0050662//coenzyme binding	GO:0009314//response to radiation;GO:0042126//nitrate metabolic process;GO:0009608//response to symbiont;GO:0044271//cellular nitrogen compound biosynthetic process	gi|224084832|ref|XP_002307415.1|/0/nitrate reductase family protein [Populus trichocarpa]
Potri.003G192600.v3.0	3.61891	5.51532e-06	4.45883e-05	K14493|1|2e-44|181|ppp:PHYPADRAFT_118478|gibberellin receptor GID1 [EC:3.-.-.-]	-	GO:0003824//catalytic activity	-	gi|566163508|ref|XP_006385976.1|/0/hypothetical protein POPTR_0003s19190g [Populus trichocarpa]
Potri.017G085300.v3.0	3.61839	3.01138e-12	4.91041e-11	K00051|1|3e-07|57.4|obr:102709764|malate dehydrogenase (NADP+) [EC:1.1.1.82]	-	-	GO:0071555//cell wall organization;GO:0071555//cell wall organization;GO:0071555//cell wall organization;GO:0071555//cell wall organization	gi|224141413|ref|XP_002324067.1|/2.41757e-138/expansin S1 precursor family protein [Populus trichocarpa]
Potri.017G047200.v3.0	3.60266	5.51532e-06	4.45994e-05	-	-	-	-	-
Potri.010G213000.v3.0	3.59629	0	0	K01859|1|3e-121|436|pop:POPTR_0010s21980g|chalcone isomerase [EC:5.5.1.6]	GO:0005789//endoplasmic reticulum membrane;GO:0000325//plant-type vacuole;GO:0005789//endoplasmic reticulum membrane;GO:0000325//plant-type vacuole;GO:0005789//endoplasmic reticulum membrane;GO:0000325//plant-type vacuole	GO:0016872//intramolecular lyase activity;GO:0016872//intramolecular lyase activity;GO:0016872//intramolecular lyase activity	GO:0009699//phenylpropanoid biosynthetic process;GO:0009411//response to UV;GO:0009699//phenylpropanoid biosynthetic process;GO:0009411//response to UV;GO:0009699//phenylpropanoid biosynthetic process;GO:0009411//response to UV	gi|224109620|ref|XP_002315258.1|/1.29293e-116/chalcone isomerase family protein [Populus trichocarpa]
Potri.002G018000.v3.0	3.53119	8.51732e-13	1.43992e-11	K00430|1|5e-165|581|pop:POPTR_0002s01960g|peroxidase [EC:1.11.1.7]	-	GO:0003824//catalytic activity;GO:0016209//antioxidant activity;GO:0043169//cation binding;GO:0046906//tetrapyrrole binding	GO:0044710;GO:0006950//response to stress	gi|225626267|gb|ACN97183.1|/1.93838e-164/peroxidase [Populus trichocarpa]
Potri.T088500.v3.0	3.52641	1.24879e-10	1.79273e-09	K12236|1|6e-23|108|aly:ARALYDRAFT_336533|transcriptional repressor NF-X1	-	-	-	gi|566198093|ref|XP_006377014.1|/2.40634e-97/hypothetical protein POPTR_0012s12090g [Populus trichocarpa]
Potri.014G080200.v3.0	3.52105	5.03302e-16	1.04785e-14	K05681|1|2e-100|367|ppp:PHYPADRAFT_41350|ATP-binding cassette, subfamily G (WHITE), member 2	-	GO:0017111//nucleoside-triphosphatase activity;GO:0032550;GO:0015604//organic phosphonate transmembrane transporter activity	GO:0009154//purine ribonucleotide catabolic process	gi|566203112|ref|XP_002320112.2|/0/ABC transporter family protein [Populus trichocarpa]
Potri.T008700.v3.0	3.51976	2.24856e-17	5.09045e-16	K04733|1|5e-152|537|pop:POPTR_0011s06595g|interleukin-1 receptor-associated kinase 4 [EC:2.7.11.1]	-	-	-	gi|566194151|ref|XP_006377514.1|/2.06572e-151/hypothetical protein POPTR_0011s06595g [Populus trichocarpa]
Potri.T101300.v3.0	3.51517	1.02552e-05	7.86057e-05	-	-	-	-	gi|566211874|ref|XP_006372988.1|/9.29864e-22/proline-rich family protein [Populus trichocarpa]
Potri.T114000.v3.0	3.51096	6.72776e-08	7.2365e-07	K10406|1|3e-112|407|tcc:TCM_032503|kinesin family member C2/C3;K19613|4|5e-83|310|cic:CICLE_v10020552mg|leucine-rich repeat protein SHOC2	-	-	-	gi|566259071|ref|XP_006389100.1|/0/Cf-4/9 disease resistance-like family protein [Populus trichocarpa]
Potri.002G053400.v3.0	3.50553	1.01089e-08	1.19092e-07	-	-	-	-	gi|566156387|ref|XP_002300849.2|/1.60042e-123/hypothetical protein POPTR_0002s05430g [Populus trichocarpa]
Potri.T159300.v3.0	3.49445	2.0575e-05	0.00014996	K01087|1|2e-31|135|pop:POPTR_0015s14810g|trehalose 6-phosphate phosphatase [EC:3.1.3.12]	-	GO:0019203//carbohydrate phosphatase activity	GO:0005991//trehalose metabolic process;GO:0006970//response to osmotic stress	gi|224134464|ref|XP_002321830.1|/6.2748e-31/trehalose-6-phosphate phosphatase family protein [Populus trichocarpa]
Potri.013G144200.v3.0	3.49445	0	0	-	-	-	-	gi|224124580|ref|XP_002319367.1|/3.36752e-44/hypothetical protein POPTR_0013s14040g [Populus trichocarpa]
Potri.002G156900.v3.0	3.47573	1.45284e-09	1.88431e-08	K05681|1|3e-94|347|ppp:PHYPADRAFT_41350|ATP-binding cassette, subfamily G (WHITE), member 2	-	GO:0017111//nucleoside-triphosphatase activity;GO:0032550;GO:0015604//organic phosphonate transmembrane transporter activity	GO:0009154//purine ribonucleotide catabolic process	gi|566158253|ref|XP_002301347.2|/0/ABC transporter family protein [Populus trichocarpa]
Potri.013G040200.v3.0	3.47032	1.24879e-10	1.79352e-09	K01537|1|0.0|1860|pop:POPTR_0013s03760g|Ca2+-transporting ATPase [EC:3.6.3.8]	GO:0031224//intrinsic component of membrane	GO:0043169//cation binding;GO:0032550;GO:0019829//cation-transporting ATPase activity	GO:0006816//calcium ion transport	gi|566199279|ref|XP_006375832.1|/0/hypothetical protein POPTR_0013s03760g [Populus trichocarpa]
Potri.013G007000.v3.0	3.46338	0	0	-	GO:0005576//extracellular region	-	GO:0000904//cell morphogenesis involved in differentiation	gi|224124994|ref|XP_002319476.1|/3.70694e-79/hypothetical protein POPTR_0013s00850g [Populus trichocarpa]
Potri.014G178800.v3.0	3.45359	9.8629e-12	1.54424e-10	-	-	-	-	gi|224132062|ref|XP_002321246.1|/4.85265e-71/heavy-metal-associated domain-containing family protein [Populus trichocarpa]
Potri.T008400.v3.0	3.44746	4.50192e-07	4.29346e-06	K04733|1|0.0|1030|pop:POPTR_0011s06100g|interleukin-1 receptor-associated kinase 4 [EC:2.7.11.1]	-	GO:0016491//oxidoreductase activity;GO:0036094//small molecule binding;GO:0004672//protein kinase activity;GO:1901363//heterocyclic compound binding;GO:0097159//organic cyclic compound binding	GO:0006796//phosphate-containing compound metabolic process	gi|566194176|ref|XP_006377525.1|/0/putative receptor-like protein kinase RLPK1, partial [Populus trichocarpa]
Potri.017G062000.v3.0	3.44057	1.19441e-07	1.24415e-06	-	-	-	-	gi|566212275|ref|XP_006373120.1|/0/hypothetical protein POPTR_0017s08900g [Populus trichocarpa]
Potri.008G181700.v3.0	3.4235	1.65741e-26	5.91323e-25	K10251|1|4e-156|551|pop:POPTR_0010s06220g|17beta-estradiol 17-dehydrogenase / very-long-chain 3-oxoacyl-CoA reductase [EC:1.1.1.62 1.1.1.330]	GO:0043231//intracellular membrane-bounded organelle;GO:0043231//intracellular membrane-bounded organelle	GO:0036094//small molecule binding;GO:0033764//steroid dehydrogenase activity, acting on the CH-OH group of donors, NAD or NADP as acceptor;GO:0036094//small molecule binding;GO:0033764//steroid dehydrogenase activity, acting on the CH-OH group of donors, NAD or NADP as acceptor	GO:0000038//very long-chain fatty acid metabolic process;GO:0007275//multicellular organism development;GO:0000038//very long-chain fatty acid metabolic process;GO:0007275//multicellular organism development	gi|224100105|ref|XP_002311745.1|/1.51458e-169/b-keto acyl reductase family protein [Populus trichocarpa]
Potri.012G104600.v3.0	3.41814	2.67186e-09	3.36768e-08	K07761|1|7e-103|374|crb:CARUB_v10020497mg|gelatinase A [EC:3.4.24.24];K07999|4|2e-70|267|pop:POPTR_0014s05720g|matrix metalloproteinase-20 (enamelysin) [EC:3.4.24.-]	-	GO:0046914//transition metal ion binding;GO:0004175//endopeptidase activity	GO:0019538//protein metabolic process	gi|566197811|ref|XP_002318762.2|/0/MATRIX METALLOproteinASE [Populus trichocarpa]
Potri.T072900.v3.0	3.4046	4.7815e-16	9.9867e-15	K18108|1|0.0|675|vvi:100232956|(-)-alpha-terpineol synthase [EC:4.2.3.111];K15096|2|4e-148|525|cit:102607029|(R)-limonene synthase [EC:4.2.3.20];K12742|3|2e-144|513|vvi:100243167|isoprene synthase [EC:4.2.3.27];K07385|5|2e-138|493|aly:ARALYDRAFT_664366|1,8-cineole synthase [EC:4.2.3.108]	-	GO:0046872//metal ion binding;GO:0010334//sesquiterpene synthase activity	GO:0050896//response to stimulus;GO:0006721	gi|566258502|ref|XP_006388836.1|/0/hypothetical protein POPTR_0092s00200g [Populus trichocarpa]
Potri.001G123300.v3.0	3.40028	3.51488e-05	0.000246283	-	GO:0043231//intracellular membrane-bounded organelle	-	-	gi|566146383|ref|XP_006368210.1|/3.58024e-47/hypothetical protein POPTR_0001s00540g [Populus trichocarpa]
Potri.013G051100.v3.0	3.39941	2.67186e-09	3.36638e-08	K10960|1|1e-51|204|atr:18422248|geranylgeranyl reductase [EC:1.3.1.83];K00679|2|3e-51|203|cic:CICLE_v10027727mg|phospholipid:diacylglycerol acyltransferase [EC:2.3.1.158];K01188|3|3e-31|137|aly:ARALYDRAFT_316517|beta-glucosidase [EC:3.2.1.21];K01206|4|4e-22|106|brp:103852428|alpha-L-fucosidase [EC:3.2.1.51]	-	GO:0016787//hydrolase activity;GO:0016787//hydrolase activity;GO:0016787//hydrolase activity	GO:0044238//primary metabolic process;GO:0044238//primary metabolic process;GO:0044238//primary metabolic process	gi|566199473|ref|XP_006375868.1|/0/hypothetical protein POPTR_0013s04790g [Populus trichocarpa]
Potri.019G000800.v3.0	3.3978	2.14588e-23	6.64632e-22	K03320|1|0.0|792|pop:POPTR_0001s31280g|ammonium transporter, Amt family	GO:0031224//intrinsic component of membrane;GO:0031224//intrinsic component of membrane	GO:0008509//anion transmembrane transporter activity;GO:0008509//anion transmembrane transporter activity	GO:0015696//ammonium transport;GO:0015696//ammonium transport	gi|566222133|ref|XP_006370891.1|/7.49153e-162/hypothetical protein POPTR_0019s01470g [Populus trichocarpa]
Potri.001G450000.v3.0	3.39131	6.57616e-18	1.54113e-16	-	-	-	GO:0009725//response to hormone;GO:0006950//response to stress;GO:0009987//cellular process	gi|224056681|ref|XP_002298970.1|/1.45976e-43/hypothetical protein POPTR_0001s45400g [Populus trichocarpa]
Potri.008G088000.v3.0	3.38773	3.51488e-05	0.000246177	K09422|1|0.0|829|pop:POPTR_0008s08760g|myb proto-oncogene protein, plant	-	GO:0003676//nucleic acid binding	-	gi|224101373|ref|XP_002312252.1|/0/hypothetical protein POPTR_0008s08760g [Populus trichocarpa]
Potri.010G213400.v3.0	3.38752	3.87334e-21	1.07613e-19	K05681|1|8e-100|365|ppp:PHYPADRAFT_168716|ATP-binding cassette, subfamily G (WHITE), member 2	GO:0016020//membrane;GO:0044437	GO:0032550;GO:0017111//nucleoside-triphosphatase activity;GO:0015604//organic phosphonate transmembrane transporter activity	GO:0051707//response to other organism;GO:0044765//single-organism transport;GO:0009154//purine ribonucleotide catabolic process	gi|224109632|ref|XP_002315262.1|/0/ABC transporter family protein [Populus trichocarpa]
Potri.T009000.v3.0	3.38247	2.39346e-07	2.37202e-06	K04733|1|0.0|915|pop:POPTR_0011s06100g|interleukin-1 receptor-associated kinase 4 [EC:2.7.11.1]	-	GO:0016301//kinase activity	GO:0008152//metabolic process	gi|566194176|ref|XP_006377525.1|/0/putative receptor-like protein kinase RLPK1, partial [Populus trichocarpa]
Potri.003G144300.v3.0	3.37069	3.83336e-17	8.52453e-16	K09422|1|5e-161|567|pop:POPTR_0003s14430g|myb proto-oncogene protein, plant	-	GO:0003676//nucleic acid binding	-	gi|224072258|ref|XP_002303677.1|/2.29785e-160/hypothetical protein POPTR_0003s14430g [Populus trichocarpa]
Potri.007G113900.v3.0	3.37069	1.55638e-09	2.00981e-08	-	-	-	-	gi|629077032|gb|KCW44863.1|/5.50462e-07/hypothetical protein EUGRSUZ_L01566 [Eucalyptus grandis]
Potri.008G084100.v3.0	3.35548	1.87963e-08	2.15603e-07	-	GO:0009536//plastid;GO:0009536//plastid;GO:0009536//plastid	-	-	gi|566182963|ref|XP_002311290.2|/0/hypothetical protein POPTR_0008s08370g [Populus trichocarpa]
Potri.001G414000.v3.0	3.35184	5.9292e-126	1.00812e-123	K04733|1|6e-161|568|pop:POPTR_0001s43900g|interleukin-1 receptor-associated kinase 4 [EC:2.7.11.1]	-	GO:0004672//protein kinase activity;GO:0004672//protein kinase activity	GO:0007154//cell communication;GO:0007154//cell communication	gi|566154228|ref|XP_006370369.1|/0/hypothetical protein POPTR_0001s42040g [Populus trichocarpa]
Potri.T092400.v3.0	3.34577	2.39346e-07	2.37275e-06	K07253|1|2e-31|137|pop:POPTR_0006s10570g|phenylpyruvate tautomerase [EC:5.3.2.1]	GO:0042579//microbody	-	-	gi|566210115|ref|XP_002323632.2|/9.00489e-34/hypothetical protein POPTR_0016s13500g [Populus trichocarpa]
Potri.012G093300.v3.0	3.34577	1.02552e-05	7.86242e-05	K10666|1|7e-07|55.8|pop:POPTR_0149s00210g|E3 ubiquitin-protein ligase RNF5 [EC:2.3.2.27]	-	GO:0003824//catalytic activity;GO:0046914//transition metal ion binding	-	gi|566197635|ref|XP_002318110.2|/3.11285e-149/hypothetical protein POPTR_0012s09480g [Populus trichocarpa]
Potri.007G072100.v3.0	3.34239	2.01264e-14	3.82214e-13	K15402|1|0.0|1049|pop:POPTR_0007s07700g|fatty acid omega-hydroxylase [EC:1.14.-.-]	GO:0009536//plastid	GO:0046906//tetrapyrrole binding;GO:0046914//transition metal ion binding;GO:0016712//oxidoreductase activity, acting on paired donors, with incorporation or reduction of molecular oxygen, reduced flavin or flavoprotein as one donor, and incorporation of one atom of oxygen	GO:0000038//very long-chain fatty acid metabolic process;GO:0009059//macromolecule biosynthetic process;GO:0030001//metal ion transport	gi|224094095|ref|XP_002310074.1|/0/hypothetical protein POPTR_0007s07700g [Populus trichocarpa]
Potri.017G045800.v3.0	3.33265	3.51488e-05	0.00024623	-	-	-	-	gi|629077032|gb|KCW44863.1|/2.26596e-07/hypothetical protein EUGRSUZ_L01566 [Eucalyptus grandis]
Potri.016G132600.v3.0	3.33007	1.84016e-18	4.45969e-17	-	GO:0043231//intracellular membrane-bounded organelle;GO:0043231//intracellular membrane-bounded organelle	-	-	gi|224140573|ref|XP_002323657.1|/3.88845e-76/hypothetical protein POPTR_0016s14020g [Populus trichocarpa]
Potri.008G029700.v3.0	3.32193	3.83336e-17	8.53034e-16	K06892|1|3e-49|166|eus:EUTSA_v10021003mg|feruloyl-CoA ortho-hydroxylase [EC:1.14.11.-]	-	GO:0046914//transition metal ion binding;GO:0016706//oxidoreductase activity, acting on paired donors, with incorporation or reduction of molecular oxygen, 2-oxoglutarate as one donor, and incorporation of one atom each of oxygen into both donors;GO:0016701//oxidoreductase activity, acting on single donors with incorporation of molecular oxygen;GO:0046914//transition metal ion binding;GO:0016706/…	GO:0051553;GO:0051553;GO:0051553;GO:0051553	gi|566182055|ref|XP_006379505.1|/0/hypothetical protein POPTR_0008s02970g [Populus trichocarpa]
Potri.011G025300.v3.0	3.31431	4.27396e-16	8.95529e-15	-	-	-	-	gi|566192936|ref|XP_002317207.2|/3.42553e-67/hypothetical protein POPTR_0011s00490g [Populus trichocarpa]
Potri.010G237600.v3.0	3.27455	1.36271e-06	1.21879e-05	-	-	-	GO:0048513//animal organ development	gi|224113465|ref|XP_002316503.1|/1.30448e-15/hypothetical protein POPTR_0010s24410g [Populus trichocarpa]
Potri.004G181700.v3.0	3.26849	2.99816e-08	3.3634e-07	-	GO:0005618//cell wall	-	GO:0000003//reproduction	gi|118483011|gb|ABK93417.1|/5.31822e-151/unknown [Populus trichocarpa]
Potri.T115700.v3.0	3.24845	4.72508e-41	2.49596e-39	K10393|1|0.0|866|pop:POPTR_0008s22050g|kinesin family member 2/24	GO:0015630//microtubule cytoskeleton;GO:0044431//Golgi apparatus part;GO:0016020//membrane	GO:0032550;GO:0003774//motor activity	GO:0006928//movement of cell or subcellular component;GO:0000904//cell morphogenesis involved in differentiation	gi|566185272|ref|XP_006380115.1|/0/hypothetical protein POPTR_0008s22050g, partial [Populus trichocarpa]
Potri.013G036000.v3.0	3.23522	2.48838e-06	2.14053e-05	K12951|1|4e-62|238|smo:SELMODRAFT_448085|cation-transporting P-type ATPase D [EC:3.6.3.-];K11991|2|6e-14|78.6|pop:POPTR_0008s11050g|tRNA(adenine34) deaminase [EC:3.5.4.33]	-	GO:0016814//hydrolase activity, acting on carbon-nitrogen (but not peptide) bonds, in cyclic amidines;GO:0046914//transition metal ion binding	-	gi|566259532|ref|XP_006389324.1|/2.08142e-86/cytidine/deoxycytidylate deaminase family protein [Populus trichocarpa]
Potri.016G027500.v3.0	3.23406	7.4423e-07	6.89231e-06	K03231|1|8e-50|198|mtr:MTR_1g095710|elongation factor 1-alpha;K11593|2|3e-18|94.0|egr:104446447|eukaryotic translation initiation factor 2C;K05658|3|2e-12|74.7|zma:103637544|ATP-binding cassette, subfamily B (MDR/TAP), member 1 [EC:3.6.3.44];K01507|4|4e-06|53.5|mdm:103439488|inorganic pyrophosphatase [EC:3.6.1.1];K10398|5|4e-06|53.5|eus:EUTSA_v10016147mg|kinesin family member 11	-	-	-	gi|566208348|ref|XP_002322590.2|/0/hypothetical protein POPTR_0016s02710g [Populus trichocarpa]
Potri.007G068000.v3.0	3.23349	0.000118883	0.000752266	-	-	-	-	gi|566180214|ref|XP_006380527.1|/2.19361e-40/hypothetical protein POPTR_0007s08150g [Populus trichocarpa]
Potri.011G031800.v3.0	3.22707	6.47584e-05	0.000432054	K14173|1|0.0|1149|pop:POPTR_0011s03440g|alpha-farnesene synthase [EC:4.2.3.46]	-	GO:0046872//metal ion binding;GO:0010333//terpene synthase activity;GO:0046872//metal ion binding;GO:0010333//terpene synthase activity;GO:0046872//metal ion binding;GO:0010333//terpene synthase activity	-	gi|566193491|ref|XP_002317269.2|/0/hypothetical protein POPTR_0011s03440g [Populus trichocarpa]
Potri.017G052300.v3.0	3.22064	4.77416e-18	1.12529e-16	K13030|1|9e-115|414|sbi:SORBI_01g001220|cyanohydrin beta-glucosyltransferase [EC:2.4.1.85];K00699|4|2e-76|287|sly:101262190|glucuronosyltransferase [EC:2.4.1.17];K13691|5|6e-71|269|pper:PRUPE_ppa005475mg|pathogen-inducible salicylic acid glucosyltransferase [EC:2.4.1.-]	-	GO:0035251//UDP-glucosyltransferase activity	-	gi|566212088|ref|XP_002323758.2|/0/hypothetical protein POPTR_0017s07930g [Populus trichocarpa]
Potri.002G198800.v3.0	3.21723	2.48838e-06	2.13997e-05	-	-	-	-	gi|224064480|ref|XP_002301497.1|/1.49445e-100/hypothetical protein POPTR_0002s19990g [Populus trichocarpa]
Potri.001G175700.v3.0	3.20945	6.57706e-16	1.36236e-14	K05681|1|2e-46|188|cme:CYME_CMS467C|ATP-binding cassette, subfamily G (WHITE), member 2	-	GO:0032550;GO:0042626//ATPase activity, coupled to transmembrane movement of substances;GO:0015604//organic phosphonate transmembrane transporter activity;GO:0032550;GO:0042626//ATPase activity, coupled to transmembrane movement of substances;GO:0015604//organic phosphonate transmembrane transporter activity;GO:0032550;GO:0042626//ATPase activity, coupled to transmembrane movement of substances;G…	GO:0009154//purine ribonucleotide catabolic process;GO:0009154//purine ribonucleotide catabolic process;GO:0009154//purine ribonucleotide catabolic process	gi|566149595|ref|XP_002298123.2|/0/ABC transporter family protein [Populus trichocarpa]
Potri.T000200.v3.0	3.19981	5.8033e-21	1.58402e-19	K03320|1|0.0|818|pop:POPTR_0001s31280g|ammonium transporter, Amt family	GO:0031224//intrinsic component of membrane	GO:0008509//anion transmembrane transporter activity	GO:0015696//ammonium transport	gi|566222133|ref|XP_006370891.1|/0/hypothetical protein POPTR_0019s01470g [Populus trichocarpa]
Potri.007G023800.v3.0	3.19249	1.51024e-21	4.31337e-20	K01184|1|2e-18|93.6|obr:102702858|polygalacturonase [EC:3.2.1.15]	GO:0043231//intracellular membrane-bounded organelle;GO:0043231//intracellular membrane-bounded organelle	GO:0003676//nucleic acid binding;GO:0003676//nucleic acid binding	GO:0003006//developmental process involved in reproduction;GO:0009639//response to red or far red light;GO:0009606//tropism;GO:0003006//developmental process involved in reproduction;GO:0009639//response to red or far red light;GO:0009606//tropism	gi|224097018|ref|XP_002310812.1|/2.22585e-35/hypothetical protein POPTR_0007s13000g [Populus trichocarpa]
Potri.001G448000.v3.0	3.18791	4.94442e-21	1.35868e-19	K18858|1|5e-107|389|brp:103855163|(Z)-3-hexen-1-ol acetyltransferase [EC:2.3.1.195]	-	GO:0016746//transferase activity, transferring acyl groups	-	gi|566155003|ref|XP_002298962.2|/0/hypothetical protein POPTR_0001s45210g [Populus trichocarpa]
Potri.003G076900.v3.0	3.18057	2.41182e-32	1.04145e-30	K01051|1|1e-101|338|smo:SELMODRAFT_165098|pectinesterase [EC:3.1.1.11]	GO:0030312//external encapsulating structure;GO:0030312//external encapsulating structure;GO:0030312//external encapsulating structure;GO:0030312//external encapsulating structure	GO:0052689//carboxylic ester hydrolase activity;GO:0052689//carboxylic ester hydrolase activity;GO:0052689//carboxylic ester hydrolase activity;GO:0052689//carboxylic ester hydrolase activity	GO:0071555//cell wall organization;GO:0071555//cell wall organization;GO:0071555//cell wall organization;GO:0071555//cell wall organization	gi|566161376|ref|XP_002303355.2|/0/hypothetical protein POPTR_0003s07460g [Populus trichocarpa]
Potri.008G070200.v3.0	3.16746	1.56232e-17	3.57156e-16	-	-	-	-	gi|566182756|ref|XP_002311234.2|/0/hypothetical protein POPTR_0008s070202g, partial [Populus trichocarpa]
Potri.T035000.v3.0	3.16004	1.81653e-44	1.04219e-42	K00799|1|1e-123|443|pop:POPTR_0002s20900g|glutathione S-transferase [EC:2.5.1.18]	-	GO:0016765//transferase activity, transferring alkyl or aryl (other than methyl) groups	-	gi|566159174|ref|XP_006386755.1|/4.20136e-123/glutathione S-transferase family protein [Populus trichocarpa]
Potri.004G139600.v3.0	3.15874	8.03752e-46	4.80558e-44	K05278|1|0.0|535|pop:POPTR_0004s14670g|flavonol synthase [EC:1.14.11.23]	-	GO:0016706//oxidoreductase activity, acting on paired donors, with incorporation or reduction of molecular oxygen, 2-oxoglutarate as one donor, and incorporation of one atom each of oxygen into both donors;GO:0016706//oxidoreductase activity, acting on paired donors, with incorporation or reduction of molecular oxygen, 2-oxoglutarate as one donor, and incorporation of one atom each of oxygen into…	GO:0009314//response to radiation;GO:0051553;GO:0009314//response to radiation;GO:0051553	gi|566166533|ref|XP_006384397.1|/0/Flavonol synthase 1 family protein [Populus trichocarpa]
Potri.016G141500.v3.0	3.14986	2.64588e-96	3.41402e-94	-	-	-	-	-
Potri.004G086600.v3.0	3.14356	0	0	-	-	GO:0005488	GO:0051234//establishment of localization;GO:0010876//lipid localization	gi|118485712|gb|ABK94706.1|/3.97201e-60/unknown [Populus trichocarpa]
Potri.004G105000.v3.0	3.09994	4.2253e-53	2.95364e-51	K09753|1|4e-28|126|ppp:PHYPADRAFT_122374|cinnamoyl-CoA reductase [EC:1.2.1.44]	-	GO:0036094//small molecule binding;GO:0033764//steroid dehydrogenase activity, acting on the CH-OH group of donors, NAD or NADP as acceptor;GO:0036094//small molecule binding;GO:0033764//steroid dehydrogenase activity, acting on the CH-OH group of donors, NAD or NADP as acceptor;GO:0036094//small molecule binding;GO:0033764//steroid dehydrogenase activity, acting on the CH-OH group of donors, NAD…	GO:0008202//steroid metabolic process;GO:0008202//steroid metabolic process;GO:0008202//steroid metabolic process	gi|566165924|ref|XP_002305963.2|/2.72214e-135/hypothetical protein POPTR_0004s10470g [Populus trichocarpa]
Potri.019G073500.v3.0	3.09099	3.01222e-10	4.19156e-09	K01388|1|9e-84|311|egr:104420658|matrix metalloproteinase-1 (interstitial collagenase) [EC:3.4.24.7];K05719|1|9e-84|311|egr:104420658|integrin beta 1;K01402|2|4e-67|256|fve:101294303|matrix metalloproteinase-8 (neutrophil collagenase) [EC:3.4.24.34];K01397|3|1e-66|254|tcc:TCM_019528|matrix metalloproteinase-7 (matrilysin, uterine) [EC:3.4.24.23];K07996|4|1e-63|244|bvg:104908466|matrix metalloprot…	-	GO:0046914//transition metal ion binding;GO:0004175//endopeptidase activity	GO:0019538//protein metabolic process	gi|566253325|ref|XP_006387200.1|/2.00602e-180/hypothetical protein POPTR_1544s00200g [Populus trichocarpa]
Potri.007G114400.v3.0	3.09049	3.01222e-10	4.18977e-09	-	-	-	-	gi|342306002|dbj|BAK55737.1|/7.6095e-13/UDP-glucose glucosyltransferase [Gardenia jasminoides]
Potri.006G137000.v3.0	3.0785	1.48785e-05	0.000111197	K14488|1|3e-08|59.3|smo:SELMODRAFT_440501|SAUR family protein	-	-	-	gi|566176277|ref|XP_006381566.1|/8.02227e-66/hypothetical protein POPTR_0006s13920g [Populus trichocarpa]
Potri.T008300.v3.0	3.078	7.29816e-09	8.77203e-08	K04733|1|0.0|996|pop:POPTR_0011s06100g|interleukin-1 receptor-associated kinase 4 [EC:2.7.11.1]	-	GO:0016491//oxidoreductase activity;GO:0036094//small molecule binding;GO:0004672//protein kinase activity;GO:1901363//heterocyclic compound binding;GO:0097159//organic cyclic compound binding	GO:0006796//phosphate-containing compound metabolic process	gi|566194176|ref|XP_006377525.1|/0/putative receptor-like protein kinase RLPK1, partial [Populus trichocarpa]
Potri.006G218500.v3.0	3.07744	5.52154e-36	2.58609e-34	K18195|1|0.0|1268|pop:POPTR_0006s23510g|rhamnogalacturonan endolyase [EC:4.2.2.23]	-	GO:0005488;GO:0003824//catalytic activity;GO:0005488;GO:0003824//catalytic activity	GO:0044238//primary metabolic process;GO:0044238//primary metabolic process	gi|566177773|ref|XP_002308510.2|/0/hypothetical protein POPTR_0006s23510g [Populus trichocarpa]
Potri.009G129900.v3.0	3.0771	0	0	-	-	-	-	gi|566167060|ref|XP_006384551.1|/3.94277e-97/hypothetical protein POPTR_0004s17590g [Populus trichocarpa]
Potri.009G070100.v3.0	3.07635	7.29816e-09	8.77526e-08	K05681|1|5e-83|309|ppp:PHYPADRAFT_168716|ATP-binding cassette, subfamily G (WHITE), member 2	-	GO:0017111//nucleoside-triphosphatase activity;GO:0032550	GO:0009154//purine ribonucleotide catabolic process	gi|566186784|ref|XP_002313260.2|/0/hypothetical protein POPTR_0009s07440g [Populus trichocarpa]
Potri.T121200.v3.0	3.07155	5.29608e-13	9.10909e-12	-	-	-	-	gi|566191742|ref|XP_002315167.2|/2.7827e-44/calcium-binding EF hand family protein [Populus trichocarpa]
Potri.010G204400.v3.0	3.06513	3.8962e-97	5.06739e-95	K10258|1|4e-164|578|pop:POPTR_0010s21190g|very-long-chain enoyl-CoA reductase [EC:1.3.1.93]	GO:0031224//intrinsic component of membrane;GO:0043231//intracellular membrane-bounded organelle;GO:0031090//organelle membrane	GO:0004312//fatty acid synthase activity;GO:0016628//oxidoreductase activity, acting on the CH-CH group of donors, NAD or NADP as acceptor;GO:0033765//steroid dehydrogenase activity, acting on the CH-CH group of donors	GO:0006633//fatty acid biosynthetic process;GO:0006643//membrane lipid metabolic process	gi|224112781|ref|XP_002316290.1|/1.61302e-163/3-oxo-5-alpha-steroid 4-dehydrogenase family protein [Populus trichocarpa]
Potri.007G033400.v3.0	3.04995	9.50446e-13	1.59606e-11	-	-	-	-	gi|224094628|ref|XP_002310190.1|/5.77638e-68/hypothetical protein POPTR_0007s12090g [Populus trichocarpa]
Potri.004G086500.v3.0	3.0431	1.11781e-279	3.31736e-277	-	-	GO:0005488	GO:0051234//establishment of localization;GO:0010876//lipid localization	gi|566165592|ref|XP_002305878.2|/7.45781e-57/lipid transfer family protein [Populus trichocarpa]
Potri.014G150900.v3.0	3.03009	1.03628e-25	3.57983e-24	-	-	-	-	gi|224131566|ref|XP_002321117.1|/3.29234e-68/hypothetical protein POPTR_0014s14900g [Populus trichocarpa]
Potri.004G139700.v3.0	3.01282	2.36852e-99	3.15593e-97	K05278|1|0.0|634|pop:POPTR_0004s14680g|flavonol synthase [EC:1.14.11.23]	-	GO:0016706//oxidoreductase activity, acting on paired donors, with incorporation or reduction of molecular oxygen, 2-oxoglutarate as one donor, and incorporation of one atom each of oxygen into both donors	GO:0009314//response to radiation;GO:0051553	gi|118485630|gb|ABK94665.1|/0/unknown [Populus trichocarpa]
Potri.001G258700.v3.0	3.01123	3.48846e-08	3.88672e-07	K09422|1|5e-150|531|pop:POPTR_0001s26590g|myb proto-oncogene protein, plant	-	GO:0005488;GO:0003676//nucleic acid binding	-	gi|529485235|gb|AGT02397.1|/0/MYB transcription factor [Populus trichocarpa]
Potri.018G094900.v3.0	3.00782	2.68232e-05	0.000192322	K08235|1|1e-130|467|tcc:TCM_038923|xyloglucan:xyloglucosyl transferase [EC:2.4.1.207];K14504|2|9e-127|454|vvi:100266747|xyloglucan:xyloglucosyl transferase TCH4 [EC:2.4.1.207]	GO:0005576//extracellular region;GO:0030312//external encapsulating structure	GO:0016798//hydrolase activity, acting on glycosyl bonds;GO:0016758//transferase activity, transferring hexosyl groups	GO:0044042//glucan metabolic process	gi|566215140|ref|XP_002325068.2|/4.37736e-162/hypothetical protein POPTR_0018s10300g [Populus trichocarpa]
Potri.002G236500.v3.0	3.00712	7.3386e-17	1.60354e-15	K12338|1|2e-167|588|pop:POPTR_0002s23760g|anthocyanidin 3-O-glucoside 5-O-glucosyltransferase [EC:2.4.1.298]	GO:0044444//cytoplasmic part	GO:0035251//UDP-glucosyltransferase activity	GO:0009072//aromatic amino acid family metabolic process;GO:0014070//response to organic cyclic compound	gi|224065282|ref|XP_002301754.1|/2.60601e-173/hypothetical protein POPTR_0002s23770g [Populus trichocarpa]
Potri.005G037400.v3.0	3	1.48785e-05	0.000111223	K13428|1|3e-168|593|brp:103845674|LRR receptor-like serine/threonine-protein kinase EFR [EC:2.7.11.1];K04730|4|4e-166|586|pop:POPTR_0005s03930g|interleukin-1 receptor-associated kinase 1 [EC:2.7.11.1]	-	GO:0004672//protein kinase activity	GO:0008152//metabolic process	gi|566169319|ref|XP_006382632.1|/0/hypothetical protein POPTR_0005s03970g [Populus trichocarpa]
Potri.014G160200.v3.0	2.98816	2.29386e-71	2.18318e-69	K00679|1|4e-52|206|cic:CICLE_v10027727mg|phospholipid:diacylglycerol acyltransferase [EC:2.3.1.158];K01188|2|2e-42|174|aly:ARALYDRAFT_316517|beta-glucosidase [EC:3.2.1.21];K10960|3|3e-31|137|atr:18422248|geranylgeranyl reductase [EC:1.3.1.83];K01206|4|5e-27|122|cic:CICLE_v10031741mg|alpha-L-fucosidase [EC:3.2.1.51]	-	GO:0016787//hydrolase activity;GO:0016787//hydrolase activity;GO:0016787//hydrolase activity;GO:0016787//hydrolase activity	GO:0044238//primary metabolic process;GO:0044238//primary metabolic process;GO:0044238//primary metabolic process;GO:0044238//primary metabolic process	gi|566204502|ref|XP_002321156.2|/2.62256e-173/hypothetical protein POPTR_0014s15840g [Populus trichocarpa]
Potri.003G030400.v3.0	2.96153	8.61714e-05	0.000560148	K05278|1|3e-49|197|mus:103977541|flavonol synthase [EC:1.14.11.23]	-	GO:0016705//oxidoreductase activity, acting on paired donors, with incorporation or reduction of molecular oxygen	GO:0044710	gi|566160471|ref|XP_002304108.2|/0/hypothetical protein POPTR_0003s02450g [Populus trichocarpa]
Potri.T114800.v3.0	2.9573	7.29816e-09	8.76881e-08	-	-	-	-	gi|566152638|ref|XP_006369853.1|/0/hypothetical protein POPTR_0001s34050g [Populus trichocarpa]
Potri.008G212300.v3.0	2.94526	2.0602e-42	1.1135e-40	K02553|1|5e-10|65.9|bvg:104906773|regulator of ribonuclease activity A	-	-	GO:0006950//response to stress	gi|566185492|ref|XP_006380225.1|/1.70671e-61/hypothetical protein POPTR_0008s23110g [Populus trichocarpa]
Potri.011G049100.v3.0	2.94044	2.48838e-06	2.1394e-05	K01025|1|5e-73|275|vvi:100267913|;K11821|3|2e-70|266|aly:ARALYDRAFT_895283|desulfoglucosinolate sulfotransferase A/B/C [EC:2.8.2.-]	-	GO:0047364//desulfoglucosinolate sulfotransferase activity	GO:0009753//response to jasmonic acid;GO:0019758	gi|566193736|ref|XP_006377316.1|/2.26865e-161/hypothetical protein POPTR_0011s04810g [Populus trichocarpa]
Potri.010G023600.v3.0	2.92961	4.81746e-05	0.000329215	K05278|1|2e-57|223|egr:104450482|flavonol synthase [EC:1.14.11.23]	-	GO:0016706//oxidoreductase activity, acting on paired donors, with incorporation or reduction of molecular oxygen, 2-oxoglutarate as one donor, and incorporation of one atom each of oxygen into both donors	GO:0051553	gi|224110576|ref|XP_002315563.1|/0/oxidoreductase family protein [Populus trichocarpa]
Potri.001G292100.v3.0	2.91539	1.52473e-22	4.5707e-21	-	-	-	-	gi|224056266|ref|XP_002298783.1|/4.47649e-115/hypothetical protein POPTR_0001s29950g [Populus trichocarpa]
Potri.005G070300.v3.0	2.91254	1.88624e-06	1.65084e-05	K02433|1|2e-41|171|cre:CHLREDRAFT_188401|aspartyl-tRNA(Asn)/glutamyl-tRNA(Gln) amidotransferase subunit A [EC:6.3.5.6 6.3.5.7]	-	GO:0016879//ligase activity, forming carbon-nitrogen bonds;GO:0016879//ligase activity, forming carbon-nitrogen bonds	-	gi|224081068|ref|XP_002306283.1|/0/hypothetical protein POPTR_0005s07130g [Populus trichocarpa]
Potri.017G110500.v3.0	2.91238	4.02612e-14	7.49759e-13	K09753|1|3e-33|106|ppp:PHYPADRAFT_122374|cinnamoyl-CoA reductase [EC:1.2.1.44]	-	GO:0036094//small molecule binding;GO:0033764//steroid dehydrogenase activity, acting on the CH-OH group of donors, NAD or NADP as acceptor;GO:0036094//small molecule binding;GO:0033764//steroid dehydrogenase activity, acting on the CH-OH group of donors, NAD or NADP as acceptor;GO:0016616//oxidoreductase activity, acting on the CH-OH group of donors, NAD or NADP as acceptor;GO:0036094//small mol…	GO:0008202//steroid metabolic process;GO:0008202//steroid metabolic process;GO:0044710;GO:0008202//steroid metabolic process;GO:0008202//steroid metabolic process	gi|566213296|ref|XP_006373476.1|/3.32499e-178/hypothetical protein POPTR_0017s14130g [Populus trichocarpa]
Potri.002G228200.v3.0	2.91194	8.61714e-05	0.00056026	K11228|1|2e-62|241|egu:105044694|mitogen-activated protein kinase kinase kinase [EC:2.7.11.1];K04421|2|2e-61|237|atr:18427725|mitogen-activated protein kinase kinase kinase 3 [EC:2.7.11.25]	-	GO:0004672//protein kinase activity	GO:0016310//phosphorylation	gi|566159226|ref|XP_002302871.2|/0/hypothetical protein POPTR_0002s21350g [Populus trichocarpa]
Potri.019G000600.v3.0	2.90087	1.35674e-07	1.40205e-06	K18108|1|1e-83|311|vvi:100232956|(-)-alpha-terpineol synthase [EC:4.2.3.111];K15096|3|2e-69|264|cit:102607029|(R)-limonene synthase [EC:4.2.3.20];K14173|5|2e-57|224|vvi:100246686|alpha-farnesene synthase [EC:4.2.3.46]	-	GO:0046872//metal ion binding;GO:0010333//terpene synthase activity	-	gi|566221691|ref|XP_006370873.1|/0/hypothetical protein POPTR_0019s01290g [Populus trichocarpa]
Potri.008G192600.v3.0	2.90046	2.30466e-12	3.77499e-11	K13648|1|6e-24|113|mus:103983674|alpha-1,4-galacturonosyltransferase [EC:2.4.1.43]	GO:0043231//intracellular membrane-bounded organelle	GO:0008194//UDP-glycosyltransferase activity	GO:0044723	gi|224100215|ref|XP_002311789.1|/0/hypothetical protein POPTR_0008s19690g [Populus trichocarpa]
Potri.002G060800.v3.0	2.89077	8.61714e-05	0.000560037	-	-	-	-	gi|566156501|ref|XP_006386286.1|/7.81052e-60/hypothetical protein POPTR_0002s06160g [Populus trichocarpa]
Potri.016G135800.v3.0	2.88812	2.1628e-177	4.55514e-175	-	-	GO:0005488;GO:0005488	GO:0051234//establishment of localization;GO:0010876//lipid localization;GO:0051234//establishment of localization;GO:0010876//lipid localization	gi|566210241|ref|XP_002323072.2|/2.28174e-77/hypothetical protein POPTR_0016s14290g [Populus trichocarpa]
Potri.017G047500.v3.0	2.88753	7.9595e-39	3.98524e-37	-	-	-	-	gi|566212013|ref|XP_002323739.2|/9.83775e-46/hypothetical protein POPTR_0017s07480g, partial [Populus trichocarpa]
Potri.013G052900.v3.0	2.88562	3.01222e-10	4.19334e-09	K01592|1|0.0|962|pop:POPTR_0013s04980g|tyrosine decarboxylase [EC:4.1.1.25]	-	GO:0016831//carboxy-lyase activity	GO:0019752//carboxylic acid metabolic process	gi|566199509|ref|XP_006375876.1|/0/hypothetical protein POPTR_0013s04980g [Populus trichocarpa]
Potri.002G095900.v3.0	2.86824	6.88396e-58	5.30016e-56	K08145|1|2e-46|187|osa:4339710|MFS transporter, SP family, solute carrier family 2 (facilitated glucose transporter), member 8;K08150|4|5e-45|183|sot:102593131|MFS transporter, SP family, solute carrier family 2 (myo-inositol transporter), member 13	GO:0031224//intrinsic component of membrane	GO:0016628//oxidoreductase activity, acting on the CH-CH group of donors, NAD or NADP as acceptor;GO:0022857//transmembrane transporter activity	GO:0044710;GO:0044765//single-organism transport;GO:0044763	gi|224063221|ref|XP_002301048.1|/0/hexose transport family protein [Populus trichocarpa]
Potri.019G008500.v3.0	2.84435	0.000118883	0.000752412	K17604|1|9e-44|178|pop:POPTR_0012s13550g|zinc finger SWIM domain-containing protein 3;K00679|2|2e-40|167|cic:CICLE_v10027727mg|phospholipid:diacylglycerol acyltransferase [EC:2.3.1.158];K10960|3|7e-36|152|atr:18422248|geranylgeranyl reductase [EC:1.3.1.83];K01188|4|2e-24|114|aly:ARALYDRAFT_316517|beta-glucosidase [EC:3.2.1.21];K01206|5|1e-16|88.6|cic:CICLE_v10031741mg|alpha-L-fucosidase [EC:3.2.1…	-	GO:0016787//hydrolase activity	-	gi|566258955|ref|XP_006389045.1|/0/hypothetical protein POPTR_0053s00200g [Populus trichocarpa]
Potri.015G089700.v3.0	2.84157	2.70482e-104	3.82246e-102	K01206|1|1e-43|178|tcc:TCM_010576|alpha-L-fucosidase [EC:3.2.1.51];K00514|2|2e-42|174|rcu:RCOM_1428040|zeta-carotene desaturase [EC:1.3.5.6];K10396|3|8e-39|162|pper:PRUPE_ppa001667mg|kinesin family member 5	-	GO:0016787//hydrolase activity	GO:0044238//primary metabolic process	gi|224133820|ref|XP_002321669.1|/0/GDSL-motif lipase/hydrolase family protein [Populus trichocarpa]
Potri.006G070000.v3.0	2.83309	5.48022e-19	1.36047e-17	K07119|1|7e-124|443|pop:POPTR_0006s06930g|uncharacterized protein	-	GO:0016628//oxidoreductase activity, acting on the CH-CH group of donors, NAD or NADP as acceptor;GO:0046914//transition metal ion binding;GO:0036094//small molecule binding;GO:0016628//oxidoreductase activity, acting on the CH-CH group of donors, NAD or NADP as acceptor;GO:0046914//transition metal ion binding;GO:0036094//small molecule binding;GO:0016628//oxidoreductase activity, acting on the …	GO:0044710;GO:0044710;GO:0044710	gi|566174925|ref|XP_002308086.2|/0/hypothetical protein POPTR_0006s06930g [Populus trichocarpa]
Potri.005G061600.v3.0	2.83105	1.97841e-21	5.58697e-20	K00750|1|0.0|684|mus:103993000|glycogenin glucosyltransferase [EC:2.4.1.186]	-	GO:0035251//UDP-glucosyltransferase activity;GO:0035251//UDP-glucosyltransferase activity;GO:0035251//UDP-glucosyltransferase activity;GO:0035251//UDP-glucosyltransferase activity	-	gi|566169806|ref|XP_002307022.2|/0/hypothetical protein POPTR_0005s06280g [Populus trichocarpa]
Potri.010G096000.v3.0	2.81134	0	0	-	-	-	GO:0006950//response to stress	gi|224108133|ref|XP_002314732.1|/1.06427e-80/Bet 5 1 allergen family protein [Populus trichocarpa]
Potri.012G047800.v3.0	2.79998	4.19196e-15	8.30884e-14	K14297|1|2e-22|107|zma:103640102|nuclear pore complex protein Nup98-Nup96	-	-	-	gi|566196789|ref|XP_002317878.2|/7.00758e-152/hypothetical protein POPTR_0012s04520g [Populus trichocarpa]
Potri.005G214200.v3.0	2.79617	1.3404e-06	1.20048e-05	K08099|1|0.0|716|pop:POPTR_0005s23590g|chlorophyllase [EC:3.1.1.14]	-	-	-	gi|566172894|ref|XP_002306793.2|/0/hypothetical protein POPTR_0005s23590g [Populus trichocarpa]
Potri.005G083400.v3.0	2.79385	1.88273e-05	0.000138116	K08065|1|3e-61|235|pper:PRUPE_ppa011298mg|nuclear transcription Y subunit beta	GO:0005622//intracellular	GO:0003677//DNA binding	-	gi|566170207|ref|XP_002306345.2|/1.10169e-117/hypothetical protein POPTR_0005s08510g [Populus trichocarpa]
Potri.014G113600.v3.0	2.79028	1.29365e-15	2.63615e-14	K15400|1|9e-50|198|brp:103850203|omega-hydroxypalmitate O-feruloyl transferase [EC:2.3.1.188]	-	GO:0016413//O-acetyltransferase activity	-	gi|566203675|ref|XP_002320943.2|/0/transferase family protein [Populus trichocarpa]
Potri.008G220700.v3.0	2.79008	2.3581e-06	2.03759e-05	-	-	-	-	gi|566185340|ref|XP_006380149.1|/1.31734e-169/hypothetical protein POPTR_0008s22370g [Populus trichocarpa]
Potri.008G132600.v3.0	2.78448	5.17616e-36	2.42781e-34	K01051|1|4e-16|85.9|mus:103983460|pectinesterase [EC:3.1.1.11]	-	GO:0030234//enzyme regulator activity;GO:0052689//carboxylic ester hydrolase activity	GO:0044092//negative regulation of molecular function	gi|566183732|ref|XP_002312451.2|/1.99513e-107/hypothetical protein POPTR_0008s13190g [Populus trichocarpa]
Potri.019G078300.v3.0	2.7761	5.21812e-12	8.34618e-11	K04730|1|3e-94|347|pxb:103934695|interleukin-1 receptor-associated kinase 1 [EC:2.7.11.1];K04733|5|9e-77|289|jcu:105646253|interleukin-1 receptor-associated kinase 4 [EC:2.7.11.1]	-	GO:0004672//protein kinase activity;GO:0032550	GO:0006464//cellular protein modification process	gi|224146317|ref|XP_002325962.1|/0/hypothetical protein POPTR_0019s10710g [Populus trichocarpa]
Potri.002G253400.v3.0	2.77162	5.52606e-62	4.53262e-60	K00679|1|3e-55|217|cic:CICLE_v10027727mg|phospholipid:diacylglycerol acyltransferase [EC:2.3.1.158];K10960|2|8e-55|215|atr:18422248|geranylgeranyl reductase [EC:1.3.1.83];K01188|3|2e-36|154|aly:ARALYDRAFT_316517|beta-glucosidase [EC:3.2.1.21];K01206|4|4e-25|117|tcc:TCM_010576|alpha-L-fucosidase [EC:3.2.1.51]	-	GO:0016787//hydrolase activity	GO:0009886//post-embryonic morphogenesis;GO:0009451//RNA modification	gi|224069975|ref|XP_002303095.1|/0/GDSL-motif lipase/hydrolase family protein [Populus trichocarpa]
Potri.003G081500.v3.0	2.76553	6.90354e-13	1.17439e-11	K16818|1|1e-92|341|cit:102626630|phospholipase A1 [EC:3.1.1.32]	GO:0009536//plastid	GO:0004620//phospholipase activity	GO:0044238//primary metabolic process	gi|224071194|ref|XP_002303372.1|/0/hypothetical protein POPTR_0003s07940g [Populus trichocarpa]
Potri.010G085200.v3.0	2.76487	2.29164e-38	1.13007e-36	-	-	-	-	gi|566189971|ref|XP_002315761.2|/7.37011e-71/hypothetical protein POPTR_0010s09530g [Populus trichocarpa]
Potri.019G018600.v3.0	2.76081	0.000118883	0.000752121	-	GO:0043231//intracellular membrane-bounded organelle	-	GO:0000902//cell morphogenesis;GO:0009639//response to red or far red light	gi|566228128|ref|XP_002325335.2|/2.66631e-61/hypothetical protein POPTR_0019s03540g [Populus trichocarpa]
Potri.002G162400.v3.0	2.75849	0	0	K01184|1|8e-24|113|cmo:103494705|polygalacturonase [EC:3.2.1.15]	-	GO:0004553//hydrolase activity, hydrolyzing O-glycosyl compounds;GO:0004553//hydrolase activity, hydrolyzing O-glycosyl compounds;GO:0004553//hydrolase activity, hydrolyzing O-glycosyl compounds;GO:0004553//hydrolase activity, hydrolyzing O-glycosyl compounds;GO:0004553//hydrolase activity, hydrolyzing O-glycosyl compounds	GO:0044238//primary metabolic process;GO:0044238//primary metabolic process;GO:0044238//primary metabolic process;GO:0044238//primary metabolic process;GO:0044238//primary metabolic process	gi|224064057|ref|XP_002301370.1|/0/polygalacturonase-like family protein [Populus trichocarpa]
Potri.006G243700.v3.0	2.7506	0	0	K12472|1|1e-32|142|bvg:104885038|epidermal growth factor receptor substrate 15;K06699|2|5e-18|93.2|smo:SELMODRAFT_440226|proteasome activator subunit 4	-	-	GO:1901700;GO:0006950//response to stress;GO:0009628//response to abiotic stimulus;GO:0009725//response to hormone;GO:0009414//response to water deprivation;GO:0006970//response to osmotic stress;GO:0050896//response to stimulus;GO:1901700;GO:0006950//response to stress;GO:0009628//response to abiotic stimulus	gi|566178195|ref|XP_002308621.2|/0/Dehydration-responsive protein RD22 precursor [Populus trichocarpa]
Potri.019G050900.v3.0	2.72544	1.63018e-09	2.0993e-08	K09422|1|2e-156|552|pop:POPTR_0019s07760g|myb proto-oncogene protein, plant	-	GO:0003676//nucleic acid binding	GO:0014070//response to organic cyclic compound	gi|224144721|ref|XP_002325389.1|/6.30452e-156/transcription factor MYB101 family protein [Populus trichocarpa]
Potri.006G232900.v3.0	2.72291	0	0	K01369|1|0.0|553|pop:POPTR_0006s24900g|legumain [EC:3.4.22.34]	GO:0005773//vacuole;GO:0005773//vacuole;GO:0005773//vacuole;GO:0005773//vacuole;GO:0005773//vacuole;GO:0005773//vacuole;GO:0005773//vacuole;GO:0005773//vacuole	GO:0004175//endopeptidase activity;GO:0004175//endopeptidase activity;GO:0004175//endopeptidase activity;GO:0004175//endopeptidase activity;GO:0004175//endopeptidase activity;GO:0004175//endopeptidase activity;GO:0004175//endopeptidase activity;GO:0004175//endopeptidase activity	GO:0019538//protein metabolic process;GO:0019538//protein metabolic process;GO:0019538//protein metabolic process;GO:0019538//protein metabolic process;GO:0019538//protein metabolic process;GO:0019538//protein metabolic process;GO:0019538//protein metabolic process;GO:0019538//protein metabolic process	gi|224088921|ref|XP_002308580.1|/0/asparaginyl endopeptidase family protein [Populus trichocarpa]
Potri.004G070000.v3.0	2.72247	3.95516e-11	5.90111e-10	K12938|1|4e-121|435|fve:101302986|anthocyanidin 5,3-O-glucosyltransferase [EC:2.4.1.-];K13263|2|8e-109|394|gmx:100101902|isoflavone 7-O-glucosyltransferase [EC:2.4.1.170];K08237|3|1e-107|390|gmx:100804631|hydroquinone glucosyltransferase [EC:2.4.1.218]	-	GO:0016758//transferase activity, transferring hexosyl groups	-	gi|566165324|ref|XP_006384103.1|/0/hypothetical protein POPTR_0004s06920g [Populus trichocarpa]
Potri.006G087200.v3.0	2.72097	1.59437e-49	1.04097e-47	K13265|1|5e-99|361|cam:101514431|vestitone reductase [EC:1.1.1.348]	GO:0044424;GO:0044424	GO:0016616//oxidoreductase activity, acting on the CH-OH group of donors, NAD or NADP as acceptor;GO:0036094//small molecule binding;GO:0048037//cofactor binding;GO:0016616//oxidoreductase activity, acting on the CH-OH group of donors, NAD or NADP as acceptor;GO:0036094//small molecule binding;GO:0048037//cofactor binding;GO:0016616//oxidoreductase activity, acting on the CH-OH group of donors, N…	GO:0016132//brassinosteroid biosynthetic process;GO:0009699//phenylpropanoid biosynthetic process;GO:0044249//cellular biosynthetic process;GO:0016131//brassinosteroid metabolic process;GO:1901362;GO:0044283//small molecule biosynthetic process;GO:0016132//brassinosteroid biosynthetic process;GO:0009699//phenylpropanoid biosynthetic process	gi|224087435|ref|XP_002308165.1|/0/2'-hydroxy isoflavone/dihydroflavonol reductase family protein [Populus trichocarpa]
Potri.010G208100.v3.0	2.71869	1.01118e-103	1.41068e-101	K13264|1|1e-87|324|cam:101510753|isoflavone 7-O-glucoside-6''-O-malonyltransferase [EC:2.3.1.115];K14329|4|8e-74|278|ath:AT5G61160|agmatine coumaroyltransferase [EC:2.3.1.64 2.3.1.-]	-	GO:0016746//transferase activity, transferring acyl groups	-	gi|566192036|ref|XP_006378727.1|/0/hypothetical protein POPTR_0010s21520g [Populus trichocarpa]
Potri.011G067900.v3.0	2.71516	1.2392e-16	2.67552e-15	K04730|1|6e-89|329|pda:103707330|interleukin-1 receptor-associated kinase 1 [EC:2.7.11.1];K13415|2|2e-48|195|egu:105047907|protein brassinosteroid insensitive 1 [EC:2.7.10.1 2.7.11.1]	-	GO:0016301//kinase activity;GO:0032550	GO:0006796//phosphate-containing compound metabolic process;GO:0006464//cellular protein modification process	gi|566194262|ref|XP_002317411.2|/0/leucine-rich repeat transmembrane protein kinase [Populus trichocarpa]
Potri.T099500.v3.0	2.71114	7.59446e-07	7.01929e-06	K17908|1|4e-38|160|mis:MICPUN_79584|autophagy-related protein 18	-	GO:0046914//transition metal ion binding	-	gi|566237975|ref|XP_006371327.1|/0/hypothetical protein POPTR_0019s09110g [Populus trichocarpa]
Potri.010G209400.v3.0	2.71049	3.31532e-05	0.000233654	K14841|1|1e-09|64.7|obr:102706672|ribosome biogenesis protein NSA1	GO:0044464	GO:0046914//transition metal ion binding	-	gi|355477194|gb|AES12473.1|/3.05053e-102/C2H2-type zinc finger protein 1 [Populus trichocarpa]
Potri.012G002500.v3.0	2.70819	3.19312e-43	1.78187e-41	K00873|1|0.0|1102|pop:POPTR_0012s01720g|pyruvate kinase [EC:2.7.1.40]	GO:0044424	GO:0031420;GO:0016301//kinase activity	GO:0006796//phosphate-containing compound metabolic process;GO:0006007//glucose catabolic process	gi|566196286|ref|XP_002318385.2|/0/hypothetical protein POPTR_0012s01720g [Populus trichocarpa]
Potri.005G144100.v3.0	2.70526	6.90354e-13	1.17562e-11	K04730|1|6e-152|538|egr:104420356|interleukin-1 receptor-associated kinase 1 [EC:2.7.11.1];K04733|2|3e-95|350|ppp:PHYPADRAFT_56753|interleukin-1 receptor-associated kinase 4 [EC:2.7.11.1]	-	GO:0004672//protein kinase activity	-	gi|566172074|ref|XP_006383540.1|/0/hypothetical protein POPTR_0005s18750g [Populus trichocarpa]
Potri.015G027900.v3.0	2.70246	2.79422e-11	4.23479e-10	-	-	GO:0016757//transferase activity, transferring glycosyl groups	GO:0008152//metabolic process	gi|566206035|ref|XP_006374281.1|/1.09736e-38/hypothetical protein POPTR_0015s05650g [Populus trichocarpa]
Potri.018G098200.v3.0	2.69445	5.35456e-21	1.46767e-19	K14771|1|8e-09|61.2|egr:104415908|U3 small nucleolar RNA-associated protein 19	GO:0043231//intracellular membrane-bounded organelle	-	-	gi|224142303|ref|XP_002324498.1|/5.77698e-61/hypothetical protein POPTR_0018s10730g [Populus trichocarpa]
Potri.014G132200.v3.0	2.68295	1.76016e-08	2.02326e-07	K00799|1|3e-123|441|pop:POPTR_0014s12670g|glutathione S-transferase [EC:2.5.1.18]	-	GO:0016765//transferase activity, transferring alkyl or aryl (other than methyl) groups	-	gi|566203982|ref|XP_002321020.2|/1.04993e-122/glutathione S-transferase family protein [Populus trichocarpa]
Potri.001G177900.v3.0	2.68012	1.3404e-06	1.20015e-05	K10781|1|0.0|711|pop:POPTR_0001s17815g|fatty acyl-ACP thioesterase B [EC:3.1.2.14 3.1.2.21]	-	GO:0016297//acyl-[acyl-carrier-protein] hydrolase activity	-	gi|566149620|ref|XP_002299629.2|/0/hypothetical protein POPTR_0001s17815g [Populus trichocarpa]
Potri.006G045900.v3.0	2.67516	4.1344e-06	3.40999e-05	-	-	-	-	gi|224090047|ref|XP_002308920.1|/6.92238e-139/hypothetical protein POPTR_0006s04440g [Populus trichocarpa]
Potri.008G073700.v3.0	2.6734	5.2361e-07	4.94883e-06	K05909|1|0.0|1157|pop:POPTR_0008s07370g|laccase [EC:1.10.3.2]	GO:0005576//extracellular region	GO:0046914//transition metal ion binding;GO:0016682//oxidoreductase activity, acting on diphenols and related substances as donors, oxygen as acceptor	GO:0009808//lignin metabolic process;GO:0010038//response to metal ion	gi|566182812|ref|XP_002312186.2|/0/laccase family protein [Populus trichocarpa]
Potri.004G075200.v3.0	2.66247	1.21981e-29	4.76326e-28	K01580|1|0.0|785|pop:POPTR_0004s07350g|glutamate decarboxylase [EC:4.1.1.15]	GO:0043231//intracellular membrane-bounded organelle;GO:0044444//cytoplasmic part;GO:0043231//intracellular membrane-bounded organelle;GO:0044444//cytoplasmic part	GO:0043168//anion binding;GO:0005515//protein binding;GO:0016831//carboxy-lyase activity;GO:0043168//anion binding;GO:0005515//protein binding;GO:0016831//carboxy-lyase activity	GO:0010038//response to metal ion;GO:0009064//glutamine family amino acid metabolic process;GO:0032412//regulation of ion transmembrane transporter activity;GO:0048588//developmental cell growth;GO:0015698//inorganic anion transport;GO:0030001//metal ion transport;GO:0010038//response to metal ion;GO:0009064//glutamine family amino acid metabolic process;GO:0032412//regulation of ion transmembran…	gi|224079722|ref|XP_002305927.1|/0/glutamate decarboxylase 1 family protein [Populus trichocarpa]
Potri.018G124800.v3.0	2.66166	1.13711e-15	2.32442e-14	K18789|1|0.0|1482|pop:POPTR_0025s00750g|xylogalacturonan beta-1,3-xylosyltransferase [EC:2.4.2.41]	GO:0016020//membrane	-	-	gi|566259777|ref|XP_006389444.1|/0/hypothetical protein POPTR_0025s00750g [Populus trichocarpa]
Potri.002G033600.v3.0	2.66069	0	0	K13082|1|5e-162|570|pop:POPTR_0002s03500g|bifunctional dihydroflavonol 4-reductase/flavanone 4-reductase [EC:1.1.1.219 1.1.1.234]	-	GO:0036094//small molecule binding;GO:0016616//oxidoreductase activity, acting on the CH-OH group of donors, NAD or NADP as acceptor;GO:0048037//cofactor binding;GO:0036094//small molecule binding;GO:0016616//oxidoreductase activity, acting on the CH-OH group of donors, NAD or NADP as acceptor;GO:0048037//cofactor binding;GO:0036094//small molecule binding;GO:0048037//cofactor binding;GO:0016616/…	GO:0009813//flavonoid biosynthetic process;GO:0009813//flavonoid biosynthetic process;GO:0044710	gi|224062109|ref|XP_002300759.1|/0/dihydroflavonol reductase family protein [Populus trichocarpa]
Potri.017G097000.v3.0	2.65882	4.87042e-11	7.22048e-10	K18635|1|3e-37|155|pop:POPTR_0017s13090g|protein SPIRAL1 and related proteins	-	-	-	gi|224141087|ref|XP_002323906.1|/1.31105e-36/hypothetical protein POPTR_0017s13090g [Populus trichocarpa]
Potri.019G125000.v3.0	2.65662	3.18452e-47	1.94679e-45	K08235|1|9e-121|434|pop:POPTR_0019s14590g|xyloglucan:xyloglucosyl transferase [EC:2.4.1.207]	GO:0005576//extracellular region;GO:0030312//external encapsulating structure;GO:0005576//extracellular region;GO:0030312//external encapsulating structure;GO:0005576//extracellular region;GO:0030312//external encapsulating structure	GO:0016798//hydrolase activity, acting on glycosyl bonds;GO:0016758//transferase activity, transferring hexosyl groups;GO:0016798//hydrolase activity, acting on glycosyl bonds;GO:0016758//transferase activity, transferring hexosyl groups;GO:0016798//hydrolase activity, acting on glycosyl bonds;GO:0016758//transferase activity, transferring hexosyl groups	GO:0044042//glucan metabolic process;GO:0044042//glucan metabolic process;GO:0044042//glucan metabolic process	gi|566245088|ref|XP_002326087.2|/1.03622e-120/Xyloglucan endotransglucosylase/hydrolase protein 9 precursor [Populus trichocarpa]
Potri.015G123700.v3.0	2.64909	2.54318e-12	4.15526e-11	K04730|1|2e-111|404|pop:POPTR_0015s151803|interleukin-1 receptor-associated kinase 1 [EC:2.7.11.1]	GO:0016020//membrane	GO:0004672//protein kinase activity;GO:0016301//kinase activity;GO:0016301//kinase activity	GO:0006796//phosphate-containing compound metabolic process;GO:0009987//cellular process;GO:0008152//metabolic process;GO:0009987//cellular process;GO:0008152//metabolic process	gi|566207671|ref|XP_002322384.2|/0/hypothetical protein POPTR_0015s15050g [Populus trichocarpa]
Potri.017G052100.v3.0	2.64725	6.90354e-13	1.17501e-11	K13030|1|4e-112|405|sbi:SORBI_01g001220|cyanohydrin beta-glucosyltransferase [EC:2.4.1.85];K13691|4|7e-70|265|pper:PRUPE_ppa005475mg|pathogen-inducible salicylic acid glucosyltransferase [EC:2.4.1.-];K00699|5|7e-69|262|sly:101262190|glucuronosyltransferase [EC:2.4.1.17]	-	GO:0035251//UDP-glucosyltransferase activity;GO:0035251//UDP-glucosyltransferase activity	-	gi|566212076|ref|XP_002323974.2|/0/hypothetical protein POPTR_0017s07880g [Populus trichocarpa]
Potri.012G019700.v3.0	2.64702	1.22927e-24	4.01697e-23	K04773|1|3e-08|61.6|mtr:MTR_4g114810|protease IV [EC:3.4.21.-]	-	-	GO:0044763;GO:0044763;GO:0044763	gi|566196448|ref|XP_002317799.2|/0/hypothetical protein POPTR_0012s02660g [Populus trichocarpa]
Potri.004G231500.v3.0	2.64386	2.68232e-05	0.00019228	K04730|1|1e-151|538|pop:POPTR_0003s03690g|interleukin-1 receptor-associated kinase 1 [EC:2.7.11.1];K04733|5|4e-65|250|pvu:PHAVU_003G060600g|interleukin-1 receptor-associated kinase 4 [EC:2.7.11.1]	-	GO:0004674//protein serine/threonine kinase activity;GO:0016491//oxidoreductase activity;GO:0004674//protein serine/threonine kinase activity;GO:0016491//oxidoreductase activity;GO:0004672//protein kinase activity;GO:0004672//protein kinase activity	GO:0006468//protein phosphorylation;GO:0006468//protein phosphorylation;GO:0016310//phosphorylation;GO:0016310//phosphorylation	gi|566168371|ref|XP_006385111.1|/0/hypothetical protein POPTR_0004s24020g [Populus trichocarpa]
Potri.006G050800.v3.0	2.64024	9.1234e-07	8.35437e-06	-	-	-	-	gi|224090143|ref|XP_002308944.1|/5.97413e-32/hypothetical protein POPTR_0006s04930g [Populus trichocarpa]
Potri.T000900.v3.0	2.64017	7.22268e-06	5.69941e-05	K03320|1|1e-103|375|pop:POPTR_0121s00220g|ammonium transporter, Amt family	GO:0031224//intrinsic component of membrane	GO:0008509//anion transmembrane transporter activity	GO:0015696//ammonium transport	gi|566258175|ref|XP_006388685.1|/4.00031e-103/hypothetical protein POPTR_0121s00220g [Populus trichocarpa]
Potri.008G011900.v3.0	2.6371	1.94028e-13	3.44616e-12	K09285|1|1e-77|291|smo:SELMODRAFT_85823|AP2-like factor, ANT lineage	GO:0043231//intracellular membrane-bounded organelle;GO:0043231//intracellular membrane-bounded organelle	GO:0003676//nucleic acid binding;GO:0001071//nucleic acid binding transcription factor activity;GO:0003676//nucleic acid binding;GO:0001071//nucleic acid binding transcription factor activity	GO:0006641//triglyceride metabolic process;GO:0034285;GO:0006096//glycolytic process;GO:0006351//transcription, DNA-templated;GO:0010557//positive regulation of macromolecule biosynthetic process;GO:0006641//triglyceride metabolic process;GO:0034285;GO:0006096//glycolytic process;GO:0006351//transcription, DNA-templated;GO:0010557//positive regulation of macromolecule biosynthetic process	gi|566181714|ref|XP_002311921.2|/1.19517e-173/hypothetical protein POPTR_0008s01260g [Populus trichocarpa]
Potri.005G050500.v3.0	2.63472	5.81334e-05	0.000392181	K17710|1|3e-151|536|vvi:100243276|pentatricopeptide repeat domain-containing protein 1	-	-	-	gi|566169505|ref|XP_006382722.1|/0/helicase domain-containing family protein [Populus trichocarpa]
Potri.003G197400.v3.0	2.63421	4.1344e-06	3.41085e-05	K14638|1|0.0|897|pop:POPTR_0001s06440g|solute carrier family 15 (peptide/histidine transporter), member 3/4	GO:0031224//intrinsic component of membrane;GO:0016020//membrane	-	GO:0015833//peptide transport;GO:0006810//transport	gi|566147556|ref|XP_002297740.2|/0/hypothetical protein POPTR_0001s06440g [Populus trichocarpa]
Potri.017G045100.v3.0	2.62936	2.99572e-07	2.93327e-06	K15104|1|3e-166|585|pop:POPTR_0017s07250g|solute carrier family 25 (mitochondrial oxoglutarate transporter), member 11	GO:0005740//mitochondrial envelope;GO:0031224//intrinsic component of membrane	GO:0046943//carboxylic acid transmembrane transporter activity	GO:0044763;GO:0046942//carboxylic acid transport	gi|224141165|ref|XP_002323945.1|/1.15397e-165/hypothetical protein POPTR_0017s07250g [Populus trichocarpa]
Potri.017G045300.v3.0	2.62743	1.1661e-07	1.21776e-06	K15104|1|7e-81|122|pop:POPTR_0017s07510g|solute carrier family 25 (mitochondrial oxoglutarate transporter), member 11	GO:0005740//mitochondrial envelope;GO:0031224//intrinsic component of membrane	GO:0046943//carboxylic acid transmembrane transporter activity	GO:0046942//carboxylic acid transport	gi|224140749|ref|XP_002323741.1|/2.78084e-80/hypothetical protein POPTR_0017s07510g [Populus trichocarpa]
Potri.014G032300.v3.0	2.61606	7.69304e-14	1.40537e-12	-	-	-	-	gi|566202183|ref|XP_006374966.1|/1.10165e-91/hypothetical protein POPTR_0014s03190g [Populus trichocarpa]
Potri.001G320800.v3.0	2.61464	2.0681e-52	1.43036e-50	K06464|1|9e-14|79.0|atr:105420786|integrin beta 2;K06588|1|9e-14|79.0|atr:105420786|integrin beta 5;K19519|1|9e-14|79.0|atr:105420786|transforming growth factor-beta-induced protein;K03456|2|1e-08|61.6|mus:103981635|serine/threonine-protein phosphatase 2A regulatory subunit A	-	-	-	gi|566152296|ref|XP_002298676.2|/8.33421e-98/fasciclin-like AGP 15 family protein [Populus trichocarpa]
Potri.011G096500.v3.0	2.60768	1.58447e-06	1.40634e-05	K14411|1|1e-19|98.2|csv:101220676|RNA-binding protein Musashi	-	-	-	gi|566194657|ref|XP_002316795.2|/1.51903e-171/hypothetical protein POPTR_0011s09880g [Populus trichocarpa]
Potri.005G051700.v3.0	2.60528	3.97844e-15	7.90482e-14	-	-	-	-	gi|566169619|ref|XP_006382778.1|/0/hypothetical protein POPTR_0005s05330g [Populus trichocarpa]
Potri.012G090900.v3.0	2.60204	4.81746e-05	0.000329284	K16292|1|0.0|751|pop:POPTR_0012s09270g|KDEL-tailed cysteine endopeptidase [EC:3.4.22.-]	-	GO:0016628//oxidoreductase activity, acting on the CH-CH group of donors, NAD or NADP as acceptor;GO:0070011//peptidase activity, acting on L-amino acid peptides	GO:0044710;GO:0019538//protein metabolic process	gi|566197596|ref|XP_006376886.1|/0/hypothetical protein POPTR_0012s09270g [Populus trichocarpa]
Potri.005G167400.v3.0	2.59463	3.83422e-227	9.77876e-225	K11262|1|0.0|4359|pop:POPTR_0005s16540g|acetyl-CoA carboxylase / biotin carboxylase 1 [EC:6.4.1.2 6.3.4.14]	-	GO:0016421//CoA carboxylase activity;GO:0043169//cation binding;GO:0016879//ligase activity, forming carbon-nitrogen bonds;GO:0032550;GO:0016421//CoA carboxylase activity;GO:0043169//cation binding;GO:0016879//ligase activity, forming carbon-nitrogen bonds;GO:0032550	GO:0006631//fatty acid metabolic process;GO:0006631//fatty acid metabolic process	gi|566171762|ref|XP_006383487.1|/0/hypothetical protein POPTR_0005s16540g [Populus trichocarpa]
Potri.006G243600.v3.0	2.5946	0	0	K12472|1|1e-32|142|bvg:104885038|epidermal growth factor receptor substrate 15;K06699|2|6e-18|93.2|smo:SELMODRAFT_440226|proteasome activator subunit 4	-	-	GO:0050896//response to stimulus;GO:0050896//response to stimulus	gi|566256244|ref|XP_006388094.1|/0/hypothetical protein POPTR_0343s00200g [Populus trichocarpa]
Potri.019G106600.v3.0	2.59418	0.000101477	0.00065121	-	-	-	-	gi|566244210|ref|XP_006371627.1|/1.76536e-57/hypothetical protein POPTR_0019s13830g [Populus trichocarpa]
Potri.018G114200.v3.0	2.59278	4.40676e-10	6.00663e-09	K03549|1|2e-10|67.4|mtr:MTR_092s0008|KUP system potassium uptake protein	-	-	-	gi|224144035|ref|XP_002325163.1|/2.60076e-77/hypothetical protein POPTR_0018s12210g [Populus trichocarpa]
Potri.013G079500.v3.0	2.5921	1.89363e-27	7.00084e-26	K09753|1|3e-37|156|atr:18447024|cinnamoyl-CoA reductase [EC:1.2.1.44]	-	GO:0036094//small molecule binding;GO:0033764//steroid dehydrogenase activity, acting on the CH-OH group of donors, NAD or NADP as acceptor;GO:0036094//small molecule binding;GO:0033764//steroid dehydrogenase activity, acting on the CH-OH group of donors, NAD or NADP as acceptor;GO:0036094//small molecule binding;GO:0033764//steroid dehydrogenase activity, acting on the CH-OH group of donors, NAD…	GO:0008202//steroid metabolic process;GO:0008202//steroid metabolic process;GO:0008202//steroid metabolic process;GO:0008202//steroid metabolic process	gi|224124132|ref|XP_002319253.1|/2.42832e-168/hypothetical protein POPTR_0013s07700g [Populus trichocarpa]
Potri.001G206900.v3.0	2.59034	9.95918e-11	1.44561e-09	K00162|1|4e-06|52.4|obr:102719045|pyruvate dehydrogenase E1 component beta subunit [EC:1.2.4.1];K05941|2|6e-06|52.0|mdm:103435918|glutathione gamma-glutamylcysteinyltransferase [EC:2.3.2.15]	-	GO:0003676//nucleic acid binding	GO:0006351//transcription, DNA-templated;GO:0010087//phloem or xylem histogenesis;GO:0012501//programmed cell death;GO:0044767//single-organism developmental process	gi|224059020|ref|XP_002299679.1|/2.35744e-111/hypothetical protein POPTR_0001s21440g [Populus trichocarpa]
Potri.004G019000.v3.0	2.58474	8.67472e-175	1.80373e-172	K00517|1|0.0|714|cic:CICLE_v10014970mg|	-	GO:0046914//transition metal ion binding;GO:0016712//oxidoreductase activity, acting on paired donors, with incorporation or reduction of molecular oxygen, reduced flavin or flavoprotein as one donor, and incorporation of one atom of oxygen;GO:0046906//tetrapyrrole binding	GO:0044710	gi|566164429|ref|XP_002304925.2|/0/hypothetical protein POPTR_0004s01860g [Populus trichocarpa]
Potri.003G129100.v3.0	2.58371	1.08512e-192	2.44302e-190	K15398|1|0.0|1116|pop:POPTR_0003s12920g|fatty acid omega-hydroxylase [EC:1.14.-.-]	-	GO:0046906//tetrapyrrole binding;GO:0046914//transition metal ion binding;GO:0016713;GO:0016712//oxidoreductase activity, acting on paired donors, with incorporation or reduction of molecular oxygen, reduced flavin or flavoprotein as one donor, and incorporation of one atom of oxygen	GO:0032787//monocarboxylic acid metabolic process	gi|566162377|ref|XP_002304502.2|/0/cytochrome P450 family protein [Populus trichocarpa]
Potri.006G209200.v3.0	2.58287	1.00289e-12	1.68325e-11	K13126|1|1e-09|65.1|fve:101312606|polyadenylate-binding protein	-	GO:0003676//nucleic acid binding	GO:0006351//transcription, DNA-templated	gi|224091959|ref|XP_002309417.1|/1.09823e-158/hypothetical protein POPTR_0006s22580g [Populus trichocarpa]
Potri.002G159500.v3.0	2.57743	1.71487e-19	4.36676e-18	K01951|1|3e-83|309|vvi:100246139|GMP synthase (glutamine-hydrolysing) [EC:6.3.5.2];K04125|3|4e-39|162|mtr:MTR_2g083030|gibberellin 2-oxidase [EC:1.14.11.13];K05282|4|2e-37|157|ppp:PHYPADRAFT_169094|gibberellin 20-oxidase [EC:1.14.11.12]	-	GO:0016706//oxidoreductase activity, acting on paired donors, with incorporation or reduction of molecular oxygen, 2-oxoglutarate as one donor, and incorporation of one atom each of oxygen into both donors;GO:0016701//oxidoreductase activity, acting on single donors with incorporation of molecular oxygen	GO:0009685//gibberellin metabolic process	gi|224067894|ref|XP_002302586.1|/0/hypothetical protein POPTR_0002s16090g [Populus trichocarpa]
Potri.015G123400.v3.0	2.56319	6.2906e-26	2.1893e-24	K04730|1|5e-173|609|pop:POPTR_0015s151101|interleukin-1 receptor-associated kinase 1 [EC:2.7.11.1]	GO:0016020//membrane;GO:0016020//membrane;GO:0016020//membrane;GO:0016020//membrane	GO:0004672//protein kinase activity;GO:0004672//protein kinase activity;GO:0004672//protein kinase activity;GO:0004672//protein kinase activity	GO:0016310//phosphorylation;GO:0006796//phosphate-containing compound metabolic process;GO:0016310//phosphorylation;GO:0016310//phosphorylation	gi|566207715|ref|XP_002322381.2|/0/hypothetical protein POPTR_0015s15210g [Populus trichocarpa]
Potri.004G200400.v3.0	2.56177	6.28644e-48	3.92392e-46	K12581|1|3e-139|438|pop:POPTR_0004s21070g|CCR4-NOT transcription complex subunit 7/8	GO:0043231//intracellular membrane-bounded organelle	GO:0097159//organic cyclic compound binding;GO:0000175//3'-5'-exoribonuclease activity	-	gi|566167715|ref|XP_006384784.1|/1.11798e-138/CCR4-NOT transcription complex family protein [Populus trichocarpa]
Potri.001G023400.v3.0	2.55943	0.000101477	0.000651082	K02993|1|7e-06|53.5|zma:103646105|small subunit ribosomal protein S7e	-	GO:0043169//cation binding;GO:0016791//phosphatase activity	-	gi|566147456|ref|XP_006368593.1|/0/hypothetical protein POPTR_0001s06070g [Populus trichocarpa]
Potri.004G037500.v3.0	2.55915	2.17888e-05	0.000158206	-	-	-	-	gi|566164775|ref|XP_006384015.1|/5.23854e-43/hypothetical protein POPTR_0004s03770g [Populus trichocarpa]
Potri.019G021400.v3.0	2.54877	2.17888e-05	0.000158241	-	-	-	-	gi|224144602|ref|XP_002325346.1|/5.55045e-75/hypothetical protein POPTR_0019s03790g [Populus trichocarpa]
Potri.006G150300.v3.0	2.54822	6.40506e-91	7.89031e-89	K08869|1|2e-22|108|cre:CHLREDRAFT_165812|aarF domain-containing kinase;K17613|2|9e-13|75.9|mpp:MICPUCDRAFT_55883|calcineurin-binding protein cabin-1	-	GO:0005488	-	gi|566176556|ref|XP_002308294.2|/5.31749e-173/hypothetical protein POPTR_0006s15480g [Populus trichocarpa]
Potri.001G041500.v3.0	2.53504	7.74898e-08	8.27225e-07	K09285|1|7e-146|518|pop:POPTR_0001s03300g|AP2-like factor, ANT lineage	-	-	GO:0006351//transcription, DNA-templated	gi|566146973|ref|XP_002297679.2|/2.91606e-145/hypothetical protein POPTR_0001s03300g [Populus trichocarpa]
Potri.018G014500.v3.0	2.53166	1.43154e-130	2.48578e-128	K01381|1|2e-30|134|smo:SELMODRAFT_13348|saccharopepsin [EC:3.4.23.25];K00924|3|1e-23|112|ath:AT5G22850|	-	GO:0008233//peptidase activity	-	gi|566213946|ref|XP_002324355.2|/0/nucleoid DNA-binding family protein [Populus trichocarpa]
Potri.013G154000.v3.0	2.53085	5.05578e-39	2.55094e-37	K14794|1|5e-19|96.7|aly:ARALYDRAFT_321151|ribosomal RNA-processing protein 12	-	-	-	gi|566201411|ref|XP_002319404.2|/0/nodulin-related family protein [Populus trichocarpa]
Potri.013G119600.v3.0	2.53083	9.04702e-45	5.24583e-43	K15397|1|0.0|805|pop:POPTR_0013s12390g|3-ketoacyl-CoA synthase [EC:2.3.1.199]	-	GO:0016746//transferase activity, transferring acyl groups;GO:0016746//transferase activity, transferring acyl groups	GO:0006629//lipid metabolic process;GO:0009628//response to abiotic stimulus;GO:0006629//lipid metabolic process;GO:0009628//response to abiotic stimulus	gi|566200895|ref|XP_006376363.1|/0/hypothetical protein POPTR_0013s12390g [Populus trichocarpa]
Potri.018G059400.v3.0	2.52668	4.36666e-104	6.11801e-102	K01369|1|0.0|868|pop:POPTR_0018s04650g|legumain [EC:3.4.22.34]	GO:0005773//vacuole;GO:0005773//vacuole	GO:0004175//endopeptidase activity;GO:0004175//endopeptidase activity	GO:0019538//protein metabolic process;GO:0019538//protein metabolic process	gi|566214225|ref|XP_006371860.1|/0/hypothetical protein POPTR_0018s04650g [Populus trichocarpa]
Potri.007G015700.v3.0	2.50997	1.35797e-15	2.76378e-14	K01051|1|0.0|699|pop:POPTR_0007s13780g|pectinesterase [EC:3.1.1.11]	GO:0030312//external encapsulating structure;GO:0030312//external encapsulating structure	GO:0052689//carboxylic ester hydrolase activity;GO:0052689//carboxylic ester hydrolase activity	GO:0071555//cell wall organization;GO:0071555//cell wall organization	gi|224097126|ref|XP_002310842.1|/0/hypothetical protein POPTR_0007s13780g [Populus trichocarpa]
Potri.014G113900.v3.0	2.50404	5.2361e-07	4.95026e-06	K01184|1|5e-11|69.7|obr:102702858|polygalacturonase [EC:3.2.1.15]	-	GO:0003676//nucleic acid binding	-	gi|566158811|ref|XP_002301546.2|/1.53868e-52/hypothetical protein POPTR_0002s18920g [Populus trichocarpa]
Potri.002G151700.v3.0	2.49688	4.92816e-09	6.0345e-08	K09264|1|1e-33|144|aly:ARALYDRAFT_914774|MADS-box transcription factor, plant	-	GO:0005488;GO:0005488;GO:0005488;GO:0005488	GO:0006351//transcription, DNA-templated;GO:0006351//transcription, DNA-templated;GO:0006351//transcription, DNA-templated;GO:0006351//transcription, DNA-templated	gi|566203011|ref|XP_002320747.2|/1.79735e-86/hypothetical protein POPTR_0014s07010g, partial [Populus trichocarpa]
Potri.T173200.v3.0	2.49267	2.56448e-23	7.90533e-22	-	-	-	-	gi|566254300|ref|XP_006387448.1|/4.51325e-93/hypothetical protein POPTR_1031s00220g [Populus trichocarpa]
Potri.012G132400.v3.0	2.49185	0.000101477	0.000651338	K05282|1|0.0|807|pop:POPTR_0012s14040g|gibberellin 20-oxidase [EC:1.14.11.12]	-	GO:0046993;GO:0046914//transition metal ion binding;GO:0016706//oxidoreductase activity, acting on paired donors, with incorporation or reduction of molecular oxygen, 2-oxoglutarate as one donor, and incorporation of one atom each of oxygen into both donors	GO:0048827//phyllome development;GO:0009725//response to hormone;GO:0048572//short-day photoperiodism;GO:0000902//cell morphogenesis;GO:0016999//antibiotic metabolic process;GO:0009791//post-embryonic development;GO:0009685//gibberellin metabolic process	gi|224120176|ref|XP_002318263.1|/0/gibberellin 20-oxidase family protein [Populus trichocarpa]
Potri.012G028000.v3.0	2.49185	1.9523e-09	2.49054e-08	K10406|1|2e-103|377|tcc:TCM_032503|kinesin family member C2/C3	-	-	-	gi|566259087|ref|XP_006389108.1|/0/hypothetical protein POPTR_0046s00360g [Populus trichocarpa]
Potri.001G012500.v3.0	2.48794	3.76086e-05	0.00026228	K10256|1|0.0|654|pop:POPTR_0001s05000g|omega-6 fatty acid desaturase (delta-12 desaturase) [EC:1.14.19.-]	GO:0043231//intracellular membrane-bounded organelle;GO:0044425	GO:0016705//oxidoreductase activity, acting on paired donors, with incorporation or reduction of molecular oxygen	GO:0006633//fatty acid biosynthetic process	gi|566147281|ref|XP_006368553.1|/0/hypothetical protein POPTR_0001s05000g [Populus trichocarpa]
Potri.010G004200.v3.0	2.48519	1.90566e-79	2.01982e-77	-	GO:0043231//intracellular membrane-bounded organelle;GO:0043231//intracellular membrane-bounded organelle;GO:0043231//intracellular membrane-bounded organelle;GO:0043231//intracellular membrane-bounded organelle	GO:0001071//nucleic acid binding transcription factor activity;GO:0003677//DNA binding;GO:0005515//protein binding;GO:0001071//nucleic acid binding transcription factor activity;GO:0003677//DNA binding;GO:0005515//protein binding;GO:0001071//nucleic acid binding transcription factor activity;GO:0003677//DNA binding;GO:0005515//protein binding;GO:0001071//nucleic acid binding transcription factor …	GO:0009411//response to UV;GO:0042221//response to chemical;GO:0006351//transcription, DNA-templated;GO:0006984//ER-nucleus signaling pathway;GO:0009411//response to UV;GO:0042221//response to chemical;GO:0006351//transcription, DNA-templated;GO:0006984//ER-nucleus signaling pathway;GO:0009411//response to UV;GO:0042221//response to chemical;GO:0006351//transcription, DNA-templated;GO:0006984//ER…	gi|224107004|ref|XP_002314340.1|/2.80077e-64/Protein HY5 family protein [Populus trichocarpa]
Potri.001G084400.v3.0	2.48069	1.01487e-17	2.34968e-16	-	GO:0016020//membrane;GO:0016020//membrane;GO:0016020//membrane;GO:0016020//membrane;GO:0016020//membrane;GO:0016020//membrane	GO:0015197//peptide transporter activity;GO:0015603;GO:0015603;GO:0015603;GO:0015603;GO:0015603;GO:0015603	GO:0044763;GO:0015833//peptide transport;GO:0022414//reproductive process;GO:0009791//post-embryonic development;GO:0006826//iron ion transport;GO:0010038//response to metal ion;GO:0044763;GO:0022414//reproductive process;GO:0009791//post-embryonic development;GO:0006826//iron ion transport;GO:0010038//response to metal ion;GO:0044763;GO:0022414//reproductive process;GO:0009791//post-embryonic de…	gi|224058002|ref|XP_002299431.1|/0/hypothetical protein POPTR_0001s11310g [Populus trichocarpa]
Potri.011G044500.v3.0	2.47861	1.01886e-13	1.84576e-12	-	-	GO:0004521//endoribonuclease activity;GO:0097159//organic cyclic compound binding;GO:0004520//endodeoxyribonuclease activity	GO:0006259//DNA metabolic process	gi|224116200|ref|XP_002317237.1|/3.91309e-159/endonuclease family protein [Populus trichocarpa]
Potri.001G023600.v3.0	2.46771	8.12514e-06	6.35014e-05	K01870|1|2e-31|136|eus:EUTSA_v10003524mg|isoleucyl-tRNA synthetase [EC:6.1.1.5];K19027|2|2e-08|59.7|smo:SELMODRAFT_443317|zinc finger FYVE domain-containing protein 26	-	-	-	gi|566147459|ref|XP_002297763.2|/7.12212e-80/hypothetical protein POPTR_0001s06100g [Populus trichocarpa]
Potri.008G069100.v3.0	2.46026	1.21527e-48	7.74856e-47	K03695|1|1e-44|182|mus:103984343|ATP-dependent Clp protease ATP-binding subunit ClpB	-	-	-	gi|566182738|ref|XP_002311226.2|/0/hypothetical protein POPTR_0008s06900g [Populus trichocarpa]
Potri.013G025900.v3.0	2.45638	6.0247e-07	5.64675e-06	K18485|1|3e-75|283|vvi:100259155|myogenic factor 6;K13422|2|8e-13|76.3|ppp:PHYPADRAFT_164647|transcription factor MYC2	GO:0043231//intracellular membrane-bounded organelle;GO:0043231//intracellular membrane-bounded organelle	-	-	gi|566199046|ref|XP_002319028.2|/0/hypothetical protein POPTR_0013s02680g [Populus trichocarpa]
Potri.T103300.v3.0	2.45213	2.17888e-05	0.000158277	K05275|1|1e-34|148|zma:100272747|pyridoxine 4-dehydrogenase [EC:1.1.1.65];K17744|2|1e-21|105|gsl:Gasu_19730|L-galactose dehydrogenase [EC:1.1.1.316]	-	GO:0004033//aldo-keto reductase (NADP) activity	GO:0044710	gi|566199275|ref|XP_002319637.2|/0/hypothetical protein POPTR_0013s03740g [Populus trichocarpa]
Potri.010G229200.v3.0	2.44953	3.85072e-09	4.78154e-08	-	-	-	-	gi|224109852|ref|XP_002315333.1|/1.00931e-92/hypothetical protein POPTR_0010s23590g [Populus trichocarpa]
Potri.009G095300.v3.0	2.4483	1.50364e-27	5.60987e-26	K08236|1|0.0|678|cic:CICLE_v10028247mg|limonoid glucosyltransferase [EC:2.4.1.210];K13068|3|8e-135|481|brp:103835086|sinapate 1-glucosyltransferase [EC:2.4.1.120]	GO:0044424	GO:0035251//UDP-glucosyltransferase activity	GO:0009411//response to UV	gi|566187201|ref|XP_006379179.1|/0/hypothetical protein POPTR_0009s09820g [Populus trichocarpa]
Potri.013G054000.v3.0	2.4458	3.31532e-05	0.000233705	K00162|1|1e-10|68.9|obr:102719045|pyruvate dehydrogenase E1 component beta subunit [EC:1.2.4.1];K13126|2|1e-09|65.9|fve:101312606|polyadenylate-binding protein;K05941|3|2e-07|58.2|mdm:103435918|glutathione gamma-glutamylcysteinyltransferase [EC:2.3.2.15];K02437|4|3e-06|54.3|pxb:103941124|glycine cleavage system H protein	-	GO:0003676//nucleic acid binding	GO:0006351//transcription, DNA-templated	gi|566199528|ref|XP_002319143.2|/0/hypothetical protein POPTR_0013s05080g [Populus trichocarpa]
Potri.001G083400.v3.0	2.44139	5.03286e-45	2.9444e-43	-	-	GO:0003824//catalytic activity;GO:0003824//catalytic activity	-	gi|566148401|ref|XP_002297946.2|/0/hydrolase family protein [Populus trichocarpa]
Potri.018G100500.v3.0	2.44027	4.57766e-20	1.20223e-18	K09753|1|2e-39|164|ppp:PHYPADRAFT_122374|cinnamoyl-CoA reductase [EC:1.2.1.44]	GO:0043231//intracellular membrane-bounded organelle;GO:0043231//intracellular membrane-bounded organelle;GO:0043231//intracellular membrane-bounded organelle;GO:0043231//intracellular membrane-bounded organelle;GO:0043231//intracellular membrane-bounded organelle;GO:0043231//intracellular membrane-bounded organelle;GO:0043231//intracellular membrane-bounded organelle	GO:0016620//oxidoreductase activity, acting on the aldehyde or oxo group of donors, NAD or NADP as acceptor;GO:0036094//small molecule binding;GO:0016616//oxidoreductase activity, acting on the CH-OH group of donors, NAD or NADP as acceptor;GO:0048037//cofactor binding;GO:0016620//oxidoreductase activity, acting on the aldehyde or oxo group of donors, NAD or NADP as acceptor;GO:0036094//small mol…	GO:0009699//phenylpropanoid biosynthetic process;GO:0034285;GO:0009411//response to UV;GO:0009699//phenylpropanoid biosynthetic process;GO:0034285;GO:0009411//response to UV;GO:0009699//phenylpropanoid biosynthetic process;GO:0034285;GO:0009411//response to UV;GO:0009699//phenylpropanoid biosynthetic process;GO:0034285;GO:0009411//response to UV;GO:0009699//phenylpropanoid biosynthetic process;GO…	gi|224143866|ref|XP_002325101.1|/6.03716e-175/cinnamoyl-CoA reductase-related family protein [Populus trichocarpa]
Potri.006G178700.v3.0	2.43723	5.06928e-60	4.07603e-58	K09753|1|9e-43|176|ppp:PHYPADRAFT_122374|cinnamoyl-CoA reductase [EC:1.2.1.44]	GO:0043231//intracellular membrane-bounded organelle;GO:0043231//intracellular membrane-bounded organelle;GO:0043231//intracellular membrane-bounded organelle	GO:0016620//oxidoreductase activity, acting on the aldehyde or oxo group of donors, NAD or NADP as acceptor;GO:0036094//small molecule binding;GO:0016616//oxidoreductase activity, acting on the CH-OH group of donors, NAD or NADP as acceptor;GO:0048037//cofactor binding;GO:0016620//oxidoreductase activity, acting on the aldehyde or oxo group of donors, NAD or NADP as acceptor;GO:0036094//small mol…	GO:0009699//phenylpropanoid biosynthetic process;GO:0034285;GO:0009411//response to UV;GO:0009699//phenylpropanoid biosynthetic process;GO:0034285;GO:0009411//response to UV;GO:0009699//phenylpropanoid biosynthetic process;GO:0034285;GO:0009411//response to UV	gi|224088366|ref|XP_002308427.1|/2.74121e-165/cinnamoyl-CoA reductase-related family protein [Populus trichocarpa]
Potri.003G138600.v3.0	2.43626	1.53533e-13	2.75087e-12	K16225|1|9e-16|85.9|crb:CARUB_v10025742mg|probable WRKY transcription factor 52;K13425|3|7e-15|82.8|pop:POPTR_0001s09900g|WRKY transcription factor 22;K18835|4|8e-14|79.3|brp:103856942|WRKY transcription factor 2	-	GO:0003677//DNA binding;GO:0001071//nucleic acid binding transcription factor activity	GO:0006351//transcription, DNA-templated	gi|224075078|ref|XP_002304549.1|/0/WRKY transcription factor 53 family protein [Populus trichocarpa]
Potri.006G226400.v3.0	2.43597	2.17552e-56	1.64018e-54	-	GO:0043231//intracellular membrane-bounded organelle;GO:0043231//intracellular membrane-bounded organelle	GO:0005515//protein binding;GO:0046915//transition metal ion transmembrane transporter activity;GO:0005515//protein binding;GO:0046915//transition metal ion transmembrane transporter activity	GO:0006568//tryptophan metabolic process;GO:0009696//salicylic acid metabolic process;GO:0006984//ER-nucleus signaling pathway;GO:0009605//response to external stimulus;GO:0000741//karyogamy;GO:0009642//response to light intensity;GO:0010243//response to organonitrogen compound;GO:0009755//hormone-mediated signaling pathway;GO:0042743//hydrogen peroxide metabolic process;GO:0006605//protein targe…	gi|566177896|ref|XP_002308550.2|/0/hypothetical protein POPTR_0006s24290g [Populus trichocarpa]
Potri.007G013800.v3.0	2.43134	6.4623e-05	0.000431238	K07393|1|2e-12|74.3|aly:ARALYDRAFT_356687|putative glutathione S-transferase	-	-	-	gi|566181225|ref|XP_002310299.2|/0/hypothetical protein POPTR_0007s13970g [Populus trichocarpa]
Potri.014G117000.v3.0	2.42968	1.3904e-05	0.000104512	K09422|1|2e-167|588|pop:POPTR_0014s11230g|myb proto-oncogene protein, plant	-	GO:0003676//nucleic acid binding	GO:0010033//response to organic substance	gi|566203732|ref|XP_002320278.2|/9.23168e-167/putative MYB transcription factor family protein [Populus trichocarpa]
Potri.009G128500.v3.0	2.42671	0	0	K09866|1|1e-102|340|jcu:105643793|aquaporin-4	-	-	-	gi|566187750|ref|XP_002312985.2|/6.70246e-146/hypothetical protein POPTR_0009s13110g [Populus trichocarpa]
Potri.010G129200.v3.0	2.42377	2.42658e-40	1.25939e-38	K09287|1|0.0|766|pop:POPTR_0010s13930g|RAV-like factor	GO:0043231//intracellular membrane-bounded organelle	GO:0003676//nucleic acid binding;GO:0001071//nucleic acid binding transcription factor activity	GO:0048827//phyllome development;GO:0009648//photoperiodism;GO:0009725//response to hormone;GO:0009908//flower development;GO:0006351//transcription, DNA-templated;GO:0048528//post-embryonic root development	gi|566190720|ref|XP_002315958.2|/0/DNA-binding protein RAV2 [Populus trichocarpa]
Potri.009G070200.v3.0	2.42021	3.31874e-51	2.22922e-49	-	-	-	-	gi|566186786|ref|XP_002313999.2|/5.36369e-48/hypothetical protein POPTR_0009s07450g [Populus trichocarpa]
Potri.019G075300.v3.0	2.41792	1.30628e-31	5.46013e-30	K13356|1|0.0|657|pop:POPTR_0019s10390g|alcohol-forming fatty acyl-CoA reductase [EC:1.2.1.84]	-	-	-	gi|566239653|ref|XP_006371440.1|/0/hypothetical protein POPTR_0019s10390g [Populus trichocarpa]
Potri.002G119700.v3.0	2.41724	1.03494e-06	9.40845e-06	-	-	-	-	gi|224067218|ref|XP_002302414.1|/1.25045e-42/hypothetical protein POPTR_0002s12050g [Populus trichocarpa]
Potri.002G231400.v3.0	2.41582	9.27022e-18	2.14933e-16	-	-	-	-	gi|224065024|ref|XP_002301635.1|/9.35896e-87/hypothetical protein POPTR_0002s23210g [Populus trichocarpa]
Potri.001G164300.v3.0	2.41356	1.3904e-05	0.000104536	-	-	-	-	gi|566149384|ref|XP_006369099.1|/1.05911e-66/auxin-responsive family protein [Populus trichocarpa]
Potri.003G153700.v3.0	2.40927	3.02258e-06	2.56158e-05	-	-	-	-	gi|566162806|ref|XP_006385850.1|/7.86634e-33/hypothetical protein POPTR_0003s15310g [Populus trichocarpa]
Potri.009G008300.v3.0	2.40067	1.01886e-13	1.84679e-12	-	-	-	-	gi|566185744|ref|XP_006378950.1|/1.45871e-41/hypothetical protein POPTR_0009s01390g [Populus trichocarpa]
Potri.004G053500.v3.0	2.39838	7.80798e-22	2.26772e-20	K15400|1|9e-68|258|cam:101506221|omega-hydroxypalmitate O-feruloyl transferase [EC:2.3.1.188]	-	GO:0016413//O-acetyltransferase activity	GO:0009813//flavonoid biosynthetic process;GO:0033554//cellular response to stress;GO:0009814//defense response, incompatible interaction	gi|224077004|ref|XP_002305089.1|/0/transferase family protein [Populus trichocarpa]
Potri.002G236400.v3.0	2.39191	2.4258e-23	7.49198e-22	K12338|1|0.0|905|pop:POPTR_0002s23760g|anthocyanidin 3-O-glucoside 5-O-glucosyltransferase [EC:2.4.1.298]	GO:0044444//cytoplasmic part	GO:0035251//UDP-glucosyltransferase activity	GO:0009072//aromatic amino acid family metabolic process;GO:0014070//response to organic cyclic compound	gi|224065280|ref|XP_002301753.1|/0/INDOLE-3-ACETATE BETA-D-GLUCOSYLTRANSFERASE family protein [Populus trichocarpa]
Potri.009G154600.v3.0	2.3869	2.26226e-30	9.05043e-29	K04730|1|0.0|701|pop:POPTR_0004s204001|interleukin-1 receptor-associated kinase 1 [EC:2.7.11.1]	-	GO:0005488;GO:0004672//protein kinase activity	GO:0016310//phosphorylation	gi|566188196|ref|XP_002312868.2|/0/hypothetical protein POPTR_0009s15650g [Populus trichocarpa]
Potri.008G157900.v3.0	2.38613	2.50212e-32	1.07902e-30	-	-	-	GO:0015995//chlorophyll biosynthetic process;GO:0009639//response to red or far red light;GO:0009411//response to UV;GO:0015995//chlorophyll biosynthetic process;GO:0009639//response to red or far red light;GO:0009411//response to UV;GO:0015995//chlorophyll biosynthetic process;GO:0009639//response to red or far red light;GO:0009411//response to UV;GO:0015995//chlorophyll biosynthetic process;GO:…	gi|566184193|ref|XP_002312550.2|/2.4444e-93/hypothetical protein POPTR_0008s15760g [Populus trichocarpa]
Potri.011G094800.v3.0	2.38421	1.66777e-11	2.56571e-10	K13148|1|9e-24|112|egu:105053331|integrator complex subunit 11 [EC:3.1.27.-]	-	GO:0046914//transition metal ion binding;GO:0046914//transition metal ion binding	-	gi|566194633|ref|XP_002316784.2|/2.51399e-179/hypothetical protein POPTR_0011s09710g [Populus trichocarpa]
Potri.009G082800.v3.0	2.38051	3.23514e-08	3.61682e-07	K13449|1|4e-73|275|jcu:105635979|pathogenesis-related protein 1	-	-	-	gi|255562108|ref|XP_002522062.1|/3.07896e-70/Protein PRY2 precursor, putative [Ricinus communis]
Potri.009G116600.v3.0	2.37504	2.74234e-06	2.33927e-05	K01184|1|5e-18|92.0|obr:102702858|polygalacturonase [EC:3.2.1.15]	GO:0043231//intracellular membrane-bounded organelle	GO:0003676//nucleic acid binding	GO:0003006//developmental process involved in reproduction;GO:0009639//response to red or far red light;GO:0009606//tropism	gi|224105389|ref|XP_002313794.1|/8.47998e-38/myb family transcription factor family protein [Populus trichocarpa]
Potri.007G140500.v3.0	2.37346	5.47078e-08	5.94915e-07	K13691|1|0.0|761|pop:POPTR_0007s00870g|pathogen-inducible salicylic acid glucosyltransferase [EC:2.4.1.-]	-	GO:0035251//UDP-glucosyltransferase activity;GO:0035251//UDP-glucosyltransferase activity	GO:0009072//aromatic amino acid family metabolic process;GO:0032787//monocarboxylic acid metabolic process;GO:0009072//aromatic amino acid family metabolic process;GO:0032787//monocarboxylic acid metabolic process	gi|224092886|ref|XP_002309737.1|/0/UDP-glucoronosyl/UDP-glucosyl transferase family protein [Populus trichocarpa]
Potri.002G055100.v3.0	2.37207	3.1062e-91	3.84098e-89	K03327|1|0.0|847|pop:POPTR_0002s05600g|multidrug resistance protein, MATE family	GO:0000325//plant-type vacuole;GO:0000325//plant-type vacuole;GO:0000325//plant-type vacuole	GO:0015078//hydrogen ion transmembrane transporter activity;GO:0015291//secondary active transmembrane transporter activity;GO:0015078//hydrogen ion transmembrane transporter activity;GO:0015291//secondary active transmembrane transporter activity;GO:0015078//hydrogen ion transmembrane transporter activity;GO:0015291//secondary active transmembrane transporter activity	GO:0015893//drug transport;GO:0044763;GO:0009813//flavonoid biosynthetic process;GO:0009737//response to abscisic acid;GO:0015893//drug transport;GO:0044763;GO:0009813//flavonoid biosynthetic process;GO:0009737//response to abscisic acid;GO:0015893//drug transport;GO:0044763;GO:0009813//flavonoid biosynthetic process;GO:0009737//response to abscisic acid	gi|224062585|ref|XP_002300856.1|/0/hypothetical protein POPTR_0002s05600g [Populus trichocarpa]
Potri.T121300.v3.0	2.3696	1.19605e-31	5.01219e-30	-	-	-	-	gi|566167851|ref|XP_006384852.1|/1.38812e-57/hypothetical protein POPTR_0004s21650g [Populus trichocarpa]
Potri.007G024400.v3.0	2.36737	1.02594e-23	3.22967e-22	-	-	GO:0003824//catalytic activity;GO:0003824//catalytic activity	-	gi|566181031|ref|XP_002310238.2|/1.10247e-180/hypothetical protein POPTR_0007s12940g [Populus trichocarpa]
Potri.016G104300.v3.0	2.35869	1.70766e-17	3.89836e-16	-	-	GO:0016787//hydrolase activity;GO:0005488	GO:0019538//protein metabolic process;GO:0010876//lipid localization	gi|224140319|ref|XP_002323530.1|/1.97075e-48/protease inhibitor/seed storage/lipid transfer family protein [Populus trichocarpa]
Potri.017G083300.v3.0	2.3563	8.78772e-32	3.72082e-30	K09874|1|3e-153|541|pop:POPTR_0017s11960g|aquaporin NIP	GO:0031224//intrinsic component of membrane;GO:0009531//secondary cell wall;GO:0031224//intrinsic component of membrane;GO:0009531//secondary cell wall	GO:0015103//inorganic anion transmembrane transporter activity;GO:0015103//inorganic anion transmembrane transporter activity	GO:0015698//inorganic anion transport;GO:0015698//inorganic anion transport	gi|224141393|ref|XP_002324057.1|/1.15719e-152/hypothetical protein POPTR_0017s11960g [Populus trichocarpa]
Potri.013G059900.v3.0	2.35122	5.47078e-08	5.95312e-07	K00276|1|0.0|862|sot:102600413|primary-amine oxidase [EC:1.4.3.21];K04733|4|7e-103|375|mdm:103412692|interleukin-1 receptor-associated kinase 4 [EC:2.7.11.1]	-	GO:0032550;GO:0004672//protein kinase activity;GO:0043167//ion binding	GO:0008037//cell recognition;GO:0006464//cellular protein modification process	gi|224123812|ref|XP_002319170.1|/0/hypothetical protein POPTR_0013s05640g [Populus trichocarpa]
Potri.010G085400.v3.0	2.34965	7.40752e-11	1.08245e-09	-	-	GO:0005488	GO:0010876//lipid localization	gi|566189973|ref|XP_002314685.2|/1.24977e-57/hypothetical protein POPTR_0010s09550g [Populus trichocarpa]
Potri.001G221800.v3.0	2.34314	1.77182e-06	1.56074e-05	K14297|1|1e-24|114|zma:103640102|nuclear pore complex protein Nup98-Nup96	-	-	-	gi|566150450|ref|XP_006369405.1|/8.82688e-145/hypothetical protein POPTR_0001s22920g [Populus trichocarpa]
Potri.006G181900.v3.0	2.34292	3.86048e-54	2.77589e-52	K10999|1|0.0|1982|pop:POPTR_0006s19580g|cellulose synthase A [EC:2.4.1.12]	GO:0031224//intrinsic component of membrane;GO:0031224//intrinsic component of membrane	GO:0016759//cellulose synthase activity;GO:0046914//transition metal ion binding;GO:0016759//cellulose synthase activity;GO:0046914//transition metal ion binding	GO:0030243//cellulose metabolic process;GO:0030243//cellulose metabolic process	gi|566177117|ref|XP_006381880.1|/0/hypothetical protein POPTR_0006s19580g [Populus trichocarpa]
Potri.001G044500.v3.0	2.33665	4.11584e-56	3.08169e-54	-	-	-	GO:0006952//defense response;GO:0051707//response to other organism;GO:0050789	gi|566147038|ref|XP_006368511.1|/1.21916e-77/WRKY transcription factor 40 family protein [Populus trichocarpa]
Potri.004G173300.v3.0	2.33506	2.55216e-28	9.72173e-27	K01181|1|2e-86|321|sly:104645405|endo-1,4-beta-xylanase [EC:3.2.1.8]	-	GO:0004553//hydrolase activity, hydrolyzing O-glycosyl compounds;GO:0004553//hydrolase activity, hydrolyzing O-glycosyl compounds;GO:0004553//hydrolase activity, hydrolyzing O-glycosyl compounds;GO:0004553//hydrolase activity, hydrolyzing O-glycosyl compounds	GO:0000272//polysaccharide catabolic process;GO:0000272//polysaccharide catabolic process;GO:0000272//polysaccharide catabolic process;GO:0000272//polysaccharide catabolic process	gi|566167135|ref|XP_002306176.2|/0/hypothetical protein POPTR_0004s17900g [Populus trichocarpa]
Potri.014G092800.v3.0	2.33308	3.97214e-31	1.62903e-29	K01183|1|1e-165|583|pop:POPTR_0014s08850g|chitinase [EC:3.2.1.14]	-	GO:0004553//hydrolase activity, hydrolyzing O-glycosyl compounds	GO:0005975//carbohydrate metabolic process;GO:0009628//response to abiotic stimulus;GO:0006950//response to stress;GO:0006026	gi|566203304|ref|XP_002320838.2|/5.9247e-165/chitinase family protein [Populus trichocarpa]
Potri.011G017500.v3.0	2.33151	0.000110513	0.000703938	-	-	-	-	gi|566193258|ref|XP_002317165.2|/1.85002e-169/hypothetical protein POPTR_0011s02040g [Populus trichocarpa]
Potri.010G138400.v3.0	2.32193	9.49978e-10	1.25555e-08	K01025|1|1e-136|486|jcu:105630588|	-	GO:0008146//sulfotransferase activity	-	gi|566190874|ref|XP_006378523.1|/1.2289e-176/sulfotransferase family protein [Populus trichocarpa]
Potri.010G188200.v3.0	2.32193	5.98436e-56	4.4501e-54	K03695|1|4e-39|164|mus:103984343|ATP-dependent Clp protease ATP-binding subunit ClpB	-	-	-	gi|566191679|ref|XP_002316209.2|/0/hypothetical protein POPTR_0010s19560g [Populus trichocarpa]
Potri.001G263700.v3.0	2.31286	5.75348e-45	3.35397e-43	K00559|1|0.0|639|pop:POPTR_0009s06360g|sterol 24-C-methyltransferase [EC:2.1.1.41]	GO:0043231//intracellular membrane-bounded organelle;GO:0043231//intracellular membrane-bounded organelle	GO:0008169//C-methyltransferase activity;GO:0008169//C-methyltransferase activity	GO:0006694//steroid biosynthetic process;GO:0003006//developmental process involved in reproduction;GO:0006694//steroid biosynthetic process;GO:0003006//developmental process involved in reproduction	gi|224104093|ref|XP_002313315.1|/0/S-adenosyl-methionine-sterol-C- methyltransferase family protein [Populus trichocarpa]
Potri.009G092900.v3.0	2.31261	2.75988e-90	3.3618e-88	K14487|1|0.0|1263|pop:POPTR_0009s09590g|auxin responsive GH3 gene family	GO:0043231//intracellular membrane-bounded organelle	GO:0016881//acid-amino acid ligase activity	GO:0009725//response to hormone;GO:0046903//secretion	gi|566187161|ref|XP_002313887.2|/0/hypothetical protein POPTR_0009s09590g [Populus trichocarpa]
Potri.014G074200.v3.0	2.2955	2.72304e-182	5.887e-180	K09264|1|2e-20|100|pxb:103938043|MADS-box transcription factor, plant	GO:0043231//intracellular membrane-bounded organelle;GO:0043231//intracellular membrane-bounded organelle;GO:0043231//intracellular membrane-bounded organelle;GO:0043231//intracellular membrane-bounded organelle;GO:0043231//intracellular membrane-bounded organelle;GO:0043231//intracellular membrane-bounded organelle;GO:0043231//intracellular membrane-bounded organelle;GO:0043231//intracellular me…	GO:0003676//nucleic acid binding;GO:0001071//nucleic acid binding transcription factor activity;GO:0005515//protein binding;GO:0001071//nucleic acid binding transcription factor activity;GO:0005515//protein binding;GO:0001071//nucleic acid binding transcription factor activity;GO:0005515//protein binding;GO:0001071//nucleic acid binding transcription factor activity;GO:0005515//protein binding;GO…	GO:0006351//transcription, DNA-templated;GO:0006351//transcription, DNA-templated;GO:0006351//transcription, DNA-templated;GO:0006351//transcription, DNA-templated;GO:0006351//transcription, DNA-templated;GO:0006351//transcription, DNA-templated;GO:0006351//transcription, DNA-templated;GO:0006351//transcription, DNA-templated	gi|566203011|ref|XP_002320747.2|/2.54925e-112/hypothetical protein POPTR_0014s07010g, partial [Populus trichocarpa]
Potri.T119100.v3.0	2.29203	3.8916e-07	3.7564e-06	K10406|1|6e-114|412|tcc:TCM_032503|kinesin family member C2/C3;K19613|4|5e-94|346|cic:CICLE_v10020552mg|leucine-rich repeat protein SHOC2	-	-	-	gi|566196460|ref|XP_006376661.1|/0/hypothetical protein POPTR_0012s02740g [Populus trichocarpa]
Potri.013G017900.v3.0	2.28824	5.93976e-16	1.23427e-14	K02184|1|6e-72|273|ppp:PHYPADRAFT_159956|formin 2	-	-	GO:0016043//cellular component organization;GO:0016043//cellular component organization	gi|566198896|ref|XP_002318992.2|/0/formin homology 2 domain-containing family protein [Populus trichocarpa]
Potri.010G141600.v3.0	2.28258	7.08778e-188	1.55289e-185	K00434|1|2e-62|241|sita:101761938|L-ascorbate peroxidase [EC:1.11.1.11];K01183|3|7e-35|149|mtr:MTR_3g118390|chitinase [EC:3.2.1.14]	GO:0016020//membrane;GO:0016020//membrane;GO:0016020//membrane	GO:0004553//hydrolase activity, hydrolyzing O-glycosyl compounds;GO:0004553//hydrolase activity, hydrolyzing O-glycosyl compounds;GO:0004553//hydrolase activity, hydrolyzing O-glycosyl compounds	GO:0006026;GO:0006970//response to osmotic stress;GO:0009699//phenylpropanoid biosynthetic process;GO:0042743//hydrogen peroxide metabolic process;GO:0045491//xylan metabolic process;GO:0003006//developmental process involved in reproduction;GO:0070646//protein modification by small protein removal;GO:0006026;GO:0006970//response to osmotic stress;GO:0009699//phenylpropanoid biosynthetic process;…	gi|224111916|ref|XP_002316022.1|/1.2547e-153/class1 chitinase family protein [Populus trichocarpa]
Potri.010G097100.v3.0	2.27915	8.12514e-06	6.34862e-05	-	-	-	-	gi|224111336|ref|XP_002315818.1|/2.87111e-79/hypothetical protein POPTR_0010s10720g [Populus trichocarpa]
Potri.005G163000.v3.0	2.27821	3.1973e-06	2.69705e-05	K14299|1|3e-16|87.0|mdm:103418195|nucleoporin SEH1	-	-	-	gi|224084630|ref|XP_002307366.1|/4.67203e-163/hypothetical protein POPTR_0005s17250g [Populus trichocarpa]
Potri.019G073800.v3.0	2.27812	2.77638e-21	7.7532e-20	K01388|1|3e-79|295|egr:104420658|matrix metalloproteinase-1 (interstitial collagenase) [EC:3.4.24.7];K05719|1|3e-79|295|egr:104420658|integrin beta 1;K01397|2|5e-72|271|tcc:TCM_019528|matrix metalloproteinase-7 (matrilysin, uterine) [EC:3.4.24.23];K01402|3|9e-63|241|fve:101294303|matrix metalloproteinase-8 (neutrophil collagenase) [EC:3.4.24.34];K08002|4|1e-62|240|fve:101299761|matrix metalloprot…	-	GO:0046914//transition metal ion binding;GO:0004175//endopeptidase activity	GO:0019538//protein metabolic process	gi|566239478|ref|XP_006371427.1|/5.50319e-159/hypothetical protein POPTR_0019s10270g [Populus trichocarpa]
Potri.016G124700.v3.0	2.27572	3.37408e-34	1.52137e-32	K00522|1|2e-89|329|pop:POPTR_0016s13260g|ferritin heavy chain [EC:1.16.3.2]	GO:0009532//plastid stroma;GO:0009534//chloroplast thylakoid;GO:0009532//plastid stroma;GO:0009534//chloroplast thylakoid;GO:0009532//plastid stroma;GO:0009534//chloroplast thylakoid;GO:0009532//plastid stroma;GO:0009534//chloroplast thylakoid;GO:0009532//plastid stroma;GO:0009534//chloroplast thylakoid	GO:0003824//catalytic activity;GO:0005506//iron ion binding;GO:0003824//catalytic activity;GO:0005506//iron ion binding;GO:0003824//catalytic activity;GO:0005506//iron ion binding;GO:0003824//catalytic activity;GO:0005506//iron ion binding;GO:0003824//catalytic activity;GO:0005506//iron ion binding	GO:0048827//phyllome development;GO:0051707//response to other organism;GO:0010038//response to metal ion;GO:0044710;GO:0000302//response to reactive oxygen species;GO:0000041//transition metal ion transport;GO:0006875//cellular metal ion homeostasis;GO:0009791//post-embryonic development;GO:0044237//cellular metabolic process;GO:0048827//phyllome development;GO:0051707//response to other organis…	gi|224140479|ref|XP_002323610.1|/6.13241e-89/ferritin precursor family protein [Populus trichocarpa]
Potri.013G027000.v3.0	2.27385	3.633e-199	8.4113e-197	K13261|1|1e-115|417|gmx:100776878|3,9-dihydroxypterocarpan 6a-monooxygenase [EC:1.14.13.28];K13257|2|2e-109|397|cam:101495474|2-hydroxyisoflavanone synthase [EC:1.14.13.136];K15814|5|4e-96|353|cam:101495076|beta-amyrin 24-hydroxylase [EC:1.14.99.43]	-	GO:0046914//transition metal ion binding;GO:0016491//oxidoreductase activity;GO:0046906//tetrapyrrole binding	GO:0044710	gi|566199074|ref|XP_002319566.2|/0/cytochrome P450 family protein [Populus trichocarpa]
Potri.001G384000.v3.0	2.27232	1.21582e-08	1.4226e-07	K12135|1|1e-13|78.6|ath:AT5G15840|zinc finger protein CONSTANS;K17925|5|6e-09|63.2|ota:Ot08g02520|sorting nexin-13	GO:0005622//intracellular	GO:0046914//transition metal ion binding	GO:0044710;GO:0019438//aromatic compound biosynthetic process;GO:0044699;GO:1901362;GO:0018130	gi|566153628|ref|XP_006370069.1|/1.058e-166/hypothetical protein POPTR_0001s39260g [Populus trichocarpa]
Potri.011G002600.v3.0	2.27043	1.2831e-20	3.45602e-19	K03327|1|0.0|814|pop:POPTR_0021s00830g|multidrug resistance protein, MATE family	-	GO:0022857//transmembrane transporter activity	GO:0044765//single-organism transport;GO:0044763	gi|566260161|ref|XP_006389634.1|/0/hypothetical protein POPTR_0021s00830g [Populus trichocarpa]
Potri.011G069600.v3.0	2.26849	2.12024e-33	9.36607e-32	K10999|1|0.0|1956|pop:POPTR_0011s07040g|cellulose synthase A [EC:2.4.1.12]	GO:0031224//intrinsic component of membrane	GO:0016759//cellulose synthase activity	GO:0030243//cellulose metabolic process	gi|224114633|ref|XP_002316815.1|/0/hypothetical protein POPTR_0011s07040g [Populus trichocarpa]
Potri.017G082500.v3.0	2.26514	2.89452e-35	1.33274e-33	K09422|1|3e-172|605|pop:POPTR_0017s11880g|myb proto-oncogene protein, plant	-	GO:0003676//nucleic acid binding	GO:0000038//very long-chain fatty acid metabolic process;GO:0051707//response to other organism;GO:0010038//response to metal ion;GO:0009725//response to hormone;GO:0010243//response to organonitrogen compound;GO:0033554//cellular response to stress;GO:0006970//response to osmotic stress;GO:0014070//response to organic cyclic compound;GO:0010467//gene expression	gi|224140977|ref|XP_002323853.1|/1.10022e-171/myb family transcription factor family protein [Populus trichocarpa]
Potri.004G105500.v3.0	2.26268	8.58716e-17	1.86885e-15	-	-	-	-	gi|566165931|ref|XP_002305967.2|/0/hypothetical protein POPTR_0004s10520g [Populus trichocarpa]
Potri.001G122600.v3.0	2.25892	2.06016e-17	4.68342e-16	-	-	-	-	gi|566146365|ref|XP_006368201.1|/1.39858e-89/hypothetical protein POPTR_0001s00460g [Populus trichocarpa]
Potri.T156800.v3.0	2.25802	3.02258e-06	2.56225e-05	K10443|1|3e-25|117|ppp:PHYPADRAFT_169940|kelch-like protein 2/3	GO:0044424	-	-	gi|566147199|ref|XP_002297645.2|/0/hypothetical protein POPTR_0001s04530g [Populus trichocarpa]
Potri.014G020100.v3.0	2.2535	1.7067e-25	5.77959e-24	-	-	-	GO:0044699	gi|566201937|ref|XP_006374850.1|/4.81239e-41/hypothetical protein POPTR_0014s02030g [Populus trichocarpa]
Potri.005G018600.v3.0	2.25277	2.36936e-05	0.000171199	K04733|1|5e-136|396|pop:POPTR_0107s002301|interleukin-1 receptor-associated kinase 4 [EC:2.7.11.1]	-	-	-	gi|566168847|ref|XP_006382400.1|/5.1168e-167/hypothetical protein POPTR_0005s01780g [Populus trichocarpa]
Potri.010G193100.v3.0	2.25252	8.12332e-18	1.88879e-16	K05909|1|0.0|1022|pop:POPTR_0010s20050g|laccase [EC:1.10.3.2]	GO:0005576//extracellular region;GO:0005576//extracellular region	GO:0046914//transition metal ion binding;GO:0016682//oxidoreductase activity, acting on diphenols and related substances as donors, oxygen as acceptor;GO:0046914//transition metal ion binding;GO:0016682//oxidoreductase activity, acting on diphenols and related substances as donors, oxygen as acceptor	GO:0009808//lignin metabolic process;GO:0009832//plant-type cell wall biogenesis;GO:0009808//lignin metabolic process;GO:0009832//plant-type cell wall biogenesis	gi|224112579|ref|XP_002316233.1|/0/hypothetical protein POPTR_0010s20050g [Populus trichocarpa]
Potri.004G180500.v3.0	2.25085	3.83198e-40	1.98249e-38	K00423|1|8e-180|630|egr:104433749|L-ascorbate oxidase [EC:1.10.3.3]	GO:0005576//extracellular region;GO:0005618//cell wall;GO:0005576//extracellular region;GO:0005618//cell wall;GO:0005576//extracellular region;GO:0005618//cell wall;GO:0005576//extracellular region;GO:0005618//cell wall	GO:0046914//transition metal ion binding;GO:0016682//oxidoreductase activity, acting on diphenols and related substances as donors, oxygen as acceptor;GO:0046914//transition metal ion binding;GO:0016682//oxidoreductase activity, acting on diphenols and related substances as donors, oxygen as acceptor;GO:0046914//transition metal ion binding;GO:0016682//oxidoreductase activity, acting on diphenols…	GO:0044710;GO:0044710;GO:0044710;GO:0044710	gi|224080706|ref|XP_002306213.1|/0/hypothetical protein POPTR_0004s18730g [Populus trichocarpa]
Potri.006G107200.v3.0	2.24926	1.46641e-05	0.000109821	-	-	-	-	gi|224091098|ref|XP_002309177.1|/5.84299e-68/hypothetical protein POPTR_0006s10780g [Populus trichocarpa]
Potri.002G167900.v3.0	2.24379	1.06805e-65	9.42334e-64	-	-	-	-	gi|224067956|ref|XP_002302617.1|/4.11651e-42/hypothetical protein POPTR_0002s16940g [Populus trichocarpa]
Potri.019G018500.v3.0	2.23958	1.98308e-62	1.64727e-60	K01620|1|0.0|677|pop:POPTR_0019s03530g|threonine aldolase [EC:4.1.2.5]	-	GO:0043168//anion binding;GO:0016832//aldehyde-lyase activity;GO:0043168//anion binding;GO:0016832//aldehyde-lyase activity;GO:0043168//anion binding;GO:0016832//aldehyde-lyase activity;GO:0043168//anion binding;GO:0016832//aldehyde-lyase activity;GO:0043168//anion binding;GO:0016832//aldehyde-lyase activity	GO:0006566//threonine metabolic process;GO:0006566//threonine metabolic process;GO:0006566//threonine metabolic process;GO:0006566//threonine metabolic process;GO:0006566//threonine metabolic process	gi|566228119|ref|XP_002325334.2|/0/L-allo-threonine aldolase-related family protein [Populus trichocarpa]
Potri.002G037500.v3.0	2.23947	2.46192e-05	0.000177416	-	-	-	-	gi|566156106|ref|XP_002302041.2|/1.94596e-61/hypothetical protein POPTR_0002s03860g [Populus trichocarpa]
Potri.003G211700.v3.0	2.23563	8.69712e-06	6.7519e-05	K04733|1|0.0|694|pop:POPTR_1037s00200g|interleukin-1 receptor-associated kinase 4 [EC:2.7.11.1];K00276|3|3e-144|513|sot:102600413|primary-amine oxidase [EC:1.4.3.21]	-	GO:0036094//small molecule binding;GO:0004672//protein kinase activity;GO:1901363//heterocyclic compound binding;GO:0097159//organic cyclic compound binding	GO:0006796//phosphate-containing compound metabolic process	gi|566164019|ref|XP_006386085.1|/0/hypothetical protein POPTR_0003s21960g [Populus trichocarpa]
Potri.005G256100.v3.0	2.22925	3.27464e-06	2.7573e-05	K08176|1|0.0|992|pop:POPTR_0005s27740g|MFS transporter, PHS family, inorganic phosphate transporter	GO:0031224//intrinsic component of membrane	GO:0005215//transporter activity	GO:0051234//establishment of localization;GO:0044763	gi|566173603|ref|XP_002307816.2|/0/phosphate transporter family protein [Populus trichocarpa]
Potri.012G005100.v3.0	2.22781	5.47078e-08	5.95114e-07	K13800|1|3e-08|61.2|obr:102716775|UMP-CMP kinase [EC:2.7.4.- 2.7.4.14]	GO:0031224//intrinsic component of membrane	-	GO:0044763	gi|566196016|ref|XP_002318504.2|/0/hypothetical protein POPTR_0012s00200g [Populus trichocarpa]
Potri.003G143300.v3.0	2.22675	3.0724e-18	7.32106e-17	-	-	-	-	gi|566162612|ref|XP_006385803.1|/3.14305e-27/hypothetical protein POPTR_0003s14330g [Populus trichocarpa]
Potri.006G141500.v3.0	2.22571	0.000114071	0.000724343	K04733|1|0.0|655|egr:104437994|interleukin-1 receptor-associated kinase 4 [EC:2.7.11.1]	-	GO:0004713//protein tyrosine kinase activity;GO:0032550	GO:0006796//phosphate-containing compound metabolic process;GO:0006464//cellular protein modification process	gi|566176387|ref|XP_006381619.1|/0/kinase family protein [Populus trichocarpa]
Potri.008G089000.v3.0	2.21988	0.000114071	0.000724484	K13126|1|8e-13|75.9|fve:101312606|polyadenylate-binding protein;K00162|2|1e-12|75.1|obr:102719045|pyruvate dehydrogenase E1 component beta subunit [EC:1.2.4.1];K02437|3|3e-07|57.4|pxb:103941124|glycine cleavage system H protein;K05941|4|9e-07|55.8|mdm:103435918|glutathione gamma-glutamylcysteinyltransferase [EC:2.3.2.15]	GO:0043231//intracellular membrane-bounded organelle	GO:0003676//nucleic acid binding	GO:0016049//cell growth;GO:0009791//post-embryonic development;GO:0006351//transcription, DNA-templated;GO:0010260//organ senescence	gi|566183036|ref|XP_002312256.2|/7.69567e-169/hypothetical protein POPTR_0008s08850g [Populus trichocarpa]
Potri.001G206800.v3.0	2.21914	8.03514e-137	1.42558e-134	K15920|1|0.0|1455|pop:POPTR_0001s21430g|beta-D-xylosidase 4 [EC:3.2.1.37]	GO:0005576//extracellular region;GO:0030312//external encapsulating structure;GO:0005576//extracellular region;GO:0030312//external encapsulating structure	GO:0015926//glucosidase activity;GO:0015926//glucosidase activity	GO:0000272//polysaccharide catabolic process;GO:0000272//polysaccharide catabolic process	gi|566150181|ref|XP_002298197.2|/0/beta-glucosidase family protein [Populus trichocarpa]
Potri.003G195500.v3.0	2.21837	1.12019e-25	3.84934e-24	K01381|1|3e-25|117|smo:SELMODRAFT_406966|saccharopepsin [EC:3.4.23.25];K00924|3|5e-20|100|ath:AT5G22850|	GO:0005576//extracellular region;GO:0005618//cell wall;GO:0009536//plastid	GO:0004175//endopeptidase activity	GO:0019538//protein metabolic process	gi|566163557|ref|XP_002303933.2|/0/hypothetical protein POPTR_0003s19490g [Populus trichocarpa]
Potri.008G200500.v3.0	2.2109	3.83952e-10	5.27086e-09	-	-	-	-	gi|224102583|ref|XP_002312735.1|/0/hypothetical protein POPTR_0008s20490g [Populus trichocarpa]
Potri.002G169600.v3.0	2.20511	5.13716e-06	4.17274e-05	-	-	GO:0016787//hydrolase activity	-	gi|566158463|ref|XP_002301404.2|/0/hypothetical protein POPTR_0002s17080g [Populus trichocarpa]
Potri.003G022900.v3.0	2.19994	5.43042e-06	4.39891e-05	K15920|1|0.0|1199|pop:POPTR_0003s01730g|beta-D-xylosidase 4 [EC:3.2.1.37]	GO:0005576//extracellular region;GO:0030312//external encapsulating structure;GO:0005576//extracellular region;GO:0030312//external encapsulating structure	GO:0015926//glucosidase activity;GO:0015926//glucosidase activity	GO:0000272//polysaccharide catabolic process;GO:0000272//polysaccharide catabolic process	gi|224070626|ref|XP_002303181.1|/0/beta-glucosidase family protein [Populus trichocarpa]
Potri.T071600.v3.0	2.19799	1.20453e-94	1.53601e-92	K01904|1|5e-83|307|pop:POPTR_0019s07600g|4-coumarate--CoA ligase [EC:6.2.1.12]	-	GO:0016703;GO:0016405//CoA-ligase activity;GO:0016703;GO:0016405//CoA-ligase activity	GO:0010208//pollen wall assembly;GO:0044710;GO:0009416//response to light stimulus;GO:0010208//pollen wall assembly;GO:0044710;GO:0009416//response to light stimulus	gi|224145927|ref|XP_002325815.1|/2.25363e-82/4-coumarate-CoA ligase family protein [Populus trichocarpa]
Potri.009G011100.v3.0	2.19623	1.19062e-25	4.08704e-24	K15285|1|5e-161|567|pop:POPTR_0009s01630g|solute carrier family 35, member E3	GO:0031224//intrinsic component of membrane;GO:0031224//intrinsic component of membrane;GO:0031224//intrinsic component of membrane	-	-	gi|566185787|ref|XP_002312968.2|/0/hypothetical protein POPTR_0009s01630g [Populus trichocarpa]
Potri.015G100800.v3.0	2.19188	3.22796e-51	2.17721e-49	K15400|1|0.0|865|pop:POPTR_0015s11290g|omega-hydroxypalmitate O-feruloyl transferase [EC:2.3.1.188]	-	GO:0016747//transferase activity, transferring acyl groups other than amino-acyl groups;GO:0016747//transferase activity, transferring acyl groups other than amino-acyl groups	GO:0009832//plant-type cell wall biogenesis;GO:0009832//plant-type cell wall biogenesis	gi|566207037|ref|XP_002321725.2|/0/hypothetical protein POPTR_0015s11290g [Populus trichocarpa]
Potri.010G137100.v3.0	2.19052	3.27464e-06	2.75801e-05	K10960|1|2e-37|157|atr:18422248|geranylgeranyl reductase [EC:1.3.1.83];K00679|2|1e-36|154|cic:CICLE_v10027727mg|phospholipid:diacylglycerol acyltransferase [EC:2.3.1.158];K01188|3|1e-29|130|aly:ARALYDRAFT_316517|beta-glucosidase [EC:3.2.1.21];K17604|4|1e-19|98.2|pop:POPTR_0012s13550g|zinc finger SWIM domain-containing protein 3;K10396|5|1e-18|94.7|pper:PRUPE_ppa001667mg|kinesin family member 5	-	GO:0016787//hydrolase activity	GO:0044238//primary metabolic process	gi|224111842|ref|XP_002315999.1|/0/hypothetical protein POPTR_0010s14690g [Populus trichocarpa]
Potri.015G003100.v3.0	2.18431	1.72946e-19	4.40048e-18	K13066|1|0.0|736|pop:POPTR_0015s00550g|caffeic acid 3-O-methyltransferase [EC:2.1.1.68]	GO:0043231//intracellular membrane-bounded organelle;GO:0016020//membrane;GO:0043231//intracellular membrane-bounded organelle;GO:0016020//membrane;GO:0043231//intracellular membrane-bounded organelle;GO:0016020//membrane;GO:0043231//intracellular membrane-bounded organelle;GO:0016020//membrane	GO:0008757//S-adenosylmethionine-dependent methyltransferase activity;GO:0005515//protein binding;GO:0008171//O-methyltransferase activity;GO:0008757//S-adenosylmethionine-dependent methyltransferase activity;GO:0005515//protein binding;GO:0008171//O-methyltransferase activity;GO:0008757//S-adenosylmethionine-dependent methyltransferase activity;GO:0005515//protein binding;GO:0008171//O-methyltra…	GO:0051553;GO:0051553;GO:0051553;GO:0051553	gi|224134961|ref|XP_002321948.1|/0/Chain A family protein [Populus trichocarpa]
Potri.019G002100.v3.0	2.18311	2.9359e-48	1.85024e-46	K01381|1|4e-18|93.2|smo:SELMODRAFT_406966|saccharopepsin [EC:3.4.23.25];K00924|3|2e-10|67.8|tcc:TCM_041550|;K19025|4|3e-09|63.9|tcc:TCM_030990|AP-5 complex subunit zeta-1	-	GO:0004175//endopeptidase activity;GO:0004175//endopeptidase activity	GO:0019538//protein metabolic process;GO:0019538//protein metabolic process	gi|566222317|ref|XP_006370905.1|/0/aspartyl protease family protein [Populus trichocarpa]
Potri.009G138900.v3.0	2.1819	4.01708e-10	5.50305e-09	-	GO:0031224//intrinsic component of membrane	-	GO:0044763;GO:0003006//developmental process involved in reproduction	gi|224105113|ref|XP_002313691.1|/0/hypothetical protein POPTR_0009s14090g [Populus trichocarpa]
Potri.001G218800.v3.0	2.16993	2.4717e-05	0.000178081	K13126|1|6e-09|62.8|fve:101312606|polyadenylate-binding protein	-	GO:0003676//nucleic acid binding	GO:0006351//transcription, DNA-templated	gi|566150388|ref|XP_002298277.2|/5.57294e-144/NAC domain-containing protein 90 [Populus trichocarpa]
Potri.006G137800.v3.0	2.16862	2.72242e-49	1.77039e-47	K01051|1|2e-17|90.1|egr:104456738|pectinesterase [EC:3.1.1.11]	GO:0009536//plastid	GO:0004857//enzyme inhibitor activity;GO:0052689//carboxylic ester hydrolase activity	GO:0044092//negative regulation of molecular function	gi|566176295|ref|XP_006381574.1|/1.13585e-97/hypothetical protein POPTR_0006s14010g [Populus trichocarpa]
Potri.016G114300.v3.0	2.16693	5.85542e-14	1.07751e-12	K01592|1|0.0|958|pop:POPTR_0016s12150g|tyrosine decarboxylase [EC:4.1.1.25]	-	GO:0016831//carboxy-lyase activity	GO:0019752//carboxylic acid metabolic process	gi|566209856|ref|XP_002322972.2|/0/hypothetical protein POPTR_0016s12150g [Populus trichocarpa]
Potri.006G234200.v3.0	2.16439	1.4917e-05	0.00011146	K09422|1|8e-156|550|pop:POPTR_0006s25060g|myb proto-oncogene protein, plant	-	GO:0003676//nucleic acid binding;GO:0003676//nucleic acid binding	-	gi|224092242|ref|XP_002309524.1|/3.41995e-155/hypothetical protein POPTR_0006s25060g [Populus trichocarpa]
Potri.015G123100.v3.0	2.15815	1.05456e-19	2.71929e-18	K13420|1|8e-70|266|pvu:PHAVU_002G196200g|LRR receptor-like serine/threonine-protein kinase FLS2 [EC:2.7.11.1]	-	GO:0016301//kinase activity;GO:0016301//kinase activity;GO:0016301//kinase activity;GO:0016301//kinase activity	GO:0009987//cellular process;GO:0008152//metabolic process;GO:0009987//cellular process;GO:0008152//metabolic process;GO:0009987//cellular process;GO:0008152//metabolic process;GO:0009987//cellular process;GO:0008152//metabolic process	gi|566207715|ref|XP_002322381.2|/0/hypothetical protein POPTR_0015s15210g [Populus trichocarpa]
Potri.002G098600.v3.0	2.15699	5.06482e-117	8.06542e-115	K14299|1|5e-14|80.1|mdm:103418195|nucleoporin SEH1	GO:0005618//cell wall	-	GO:0009725//response to hormone	gi|118483881|gb|ABK93831.1|/4.4735e-163/unknown [Populus trichocarpa]
Potri.T111000.v3.0	2.14948	3.458e-21	9.62373e-20	K00208|1|0.0|705|pop:POPTR_0016s04600g|enoyl-[acyl-carrier protein] reductase I [EC:1.3.1.9 1.3.1.10]	GO:0009526//plastid envelope;GO:0009532//plastid stroma	GO:0046914//transition metal ion binding;GO:0036094//small molecule binding;GO:0016628//oxidoreductase activity, acting on the CH-CH group of donors, NAD or NADP as acceptor	GO:0006631//fatty acid metabolic process	gi|224137858|ref|XP_002322669.1|/0/hypothetical protein POPTR_0016s04600g [Populus trichocarpa]
Potri.008G073300.v3.0	2.14902	9.5987e-39	4.78396e-37	-	GO:0009536//plastid;GO:0009536//plastid	GO:0043169//cation binding;GO:0043169//cation binding	GO:0009877//nodulation;GO:0009877//nodulation	gi|224098734|ref|XP_002311248.1|/0/hypothetical protein POPTR_0008s07330g [Populus trichocarpa]
Potri.007G114600.v3.0	2.13832	4.29642e-23	1.30959e-21	K01673|1|1e-133|476|pop:POPTR_0007s03330g|carbonic anhydrase [EC:4.2.1.1]	-	GO:0016829//lyase activity;GO:0016836//hydro-lyase activity;GO:0046914//transition metal ion binding;GO:0016836//hydro-lyase activity;GO:0046914//transition metal ion binding;GO:0016836//hydro-lyase activity;GO:0046914//transition metal ion binding;GO:0016836//hydro-lyase activity;GO:0046914//transition metal ion binding;GO:0016836//hydro-lyase activity;GO:0046914//transition metal ion binding;GO…	GO:0044699;GO:0044699;GO:0044699;GO:0044699;GO:0044699;GO:0044699;GO:0044699;GO:0044699	gi|566179386|ref|XP_002309867.2|/2.33183e-175/hypothetical protein POPTR_0007s03330g [Populus trichocarpa]
Potri.001G084200.v3.0	2.13299	1.54137e-10	2.19538e-09	-	GO:0043231//intracellular membrane-bounded organelle	-	-	gi|224058000|ref|XP_002299430.1|/1.60071e-85/hypothetical protein POPTR_0001s11330g [Populus trichocarpa]
Potri.001G111500.v3.0	2.13199	7.89216e-181	1.68392e-178	K00108|1|0.0|1109|pop:POPTR_0001s08620g|choline dehydrogenase [EC:1.1.99.1]	-	GO:0016614//oxidoreductase activity, acting on CH-OH group of donors;GO:0000166//nucleotide binding;GO:0016832//aldehyde-lyase activity;GO:0016614//oxidoreductase activity, acting on CH-OH group of donors;GO:0000166//nucleotide binding;GO:0016614//oxidoreductase activity, acting on CH-OH group of donors;GO:0000166//nucleotide binding;GO:0016832//aldehyde-lyase activity;GO:0016614//oxidoreductase …	GO:0044281//small molecule metabolic process;GO:0044281//small molecule metabolic process;GO:0044281//small molecule metabolic process;GO:0044281//small molecule metabolic process;GO:0044281//small molecule metabolic process;GO:0044281//small molecule metabolic process;GO:0044281//small molecule metabolic process;GO:0044281//small molecule metabolic process	gi|224053991|ref|XP_002298074.1|/0/glucose-methanol-choline oxidoreductase family protein [Populus trichocarpa]
Potri.009G128200.v3.0	2.12955	1.59126e-70	1.49702e-68	K09866|1|7e-31|133|pper:PRUPE_ppb013496mg|aquaporin-4	-	-	-	gi|566253222|ref|XP_006387176.1|/4.92541e-64/hypothetical protein POPTR_1606s00200g [Populus trichocarpa]
Potri.008G157800.v3.0	2.12701	2.27034e-17	5.13263e-16	-	-	-	GO:0015995//chlorophyll biosynthetic process;GO:0009639//response to red or far red light;GO:0009411//response to UV;GO:0015995//chlorophyll biosynthetic process;GO:0009639//response to red or far red light;GO:0009411//response to UV	gi|566184195|ref|XP_002312551.2|/2.40542e-85/hypothetical protein POPTR_0008s15770g [Populus trichocarpa]
Potri.015G027600.v3.0	2.1267	5.41176e-25	1.79357e-23	K05681|1|5e-73|276|ppp:PHYPADRAFT_41350|ATP-binding cassette, subfamily G (WHITE), member 2	-	GO:0017111//nucleoside-triphosphatase activity;GO:0097159//organic cyclic compound binding;GO:1901363//heterocyclic compound binding;GO:0036094//small molecule binding	-	gi|566206041|ref|XP_006374284.1|/0/ABC transporter family protein [Populus trichocarpa]
Potri.016G136000.v3.0	2.12587	1.12454e-41	5.99847e-40	-	-	GO:0005488;GO:0005488;GO:0005488	GO:0051234//establishment of localization;GO:0010876//lipid localization;GO:0051234//establishment of localization;GO:0010876//lipid localization;GO:0051234//establishment of localization;GO:0010876//lipid localization	gi|566210241|ref|XP_002323072.2|/5.32163e-74/hypothetical protein POPTR_0016s14290g [Populus trichocarpa]
Potri.016G101900.v3.0	2.11548	2.05414e-25	6.94895e-24	-	-	-	-	gi|224138858|ref|XP_002322919.1|/3.30666e-36/hypothetical protein POPTR_0016s10420g [Populus trichocarpa]
Potri.001G326300.v3.0	2.11446	5.00644e-22	1.46842e-20	K15400|1|0.0|890|pop:POPTR_0001s33390g|omega-hydroxypalmitate O-feruloyl transferase [EC:2.3.1.188]	-	GO:0016747//transferase activity, transferring acyl groups other than amino-acyl groups	-	gi|566152496|ref|XP_002298644.2|/0/hypothetical protein POPTR_0001s33390g [Populus trichocarpa]
Potri.010G052500.v3.0	2.11298	1.12753e-12	1.8847e-11	K10251|1|1e-168|593|pop:POPTR_0010s06240g|17beta-estradiol 17-dehydrogenase / very-long-chain 3-oxoacyl-CoA reductase [EC:1.1.1.62 1.1.1.330]	GO:0043231//intracellular membrane-bounded organelle;GO:0043231//intracellular membrane-bounded organelle	GO:0036094//small molecule binding;GO:0016614//oxidoreductase activity, acting on CH-OH group of donors;GO:0036094//small molecule binding;GO:0033764//steroid dehydrogenase activity, acting on the CH-OH group of donors, NAD or NADP as acceptor	GO:0044710;GO:0044710	gi|224107705|ref|XP_002314571.1|/4.62795e-168/short-chain dehydrogenase/reductase family protein [Populus trichocarpa]
Potri.015G004800.v3.0	2.10962	9.50874e-11	1.38269e-09	-	-	-	-	gi|224132600|ref|XP_002321362.1|/1.59401e-28/hypothetical protein POPTR_0015s00710g [Populus trichocarpa]
Potri.002G104600.v3.0	2.10805	3.50136e-219	8.79245e-217	K00924|1|2e-22|108|ath:AT5G22850|;K01381|3|4e-22|107|smo:SELMODRAFT_406966|saccharopepsin [EC:3.4.23.25]	-	GO:0004175//endopeptidase activity	GO:0019538//protein metabolic process	gi|566157284|ref|XP_002302336.2|/0/chloroplast nucleoid DNA-binding family protein [Populus trichocarpa]
Potri.004G063000.v3.0	2.10418	1.27309e-52	8.84256e-51	K09874|1|2e-147|522|pop:POPTR_0004s06160g|aquaporin NIP	GO:0031224//intrinsic component of membrane	-	GO:0051234//establishment of localization	gi|566165196|ref|XP_002305717.2|/8.35895e-147/hypothetical protein POPTR_0004s06160g [Populus trichocarpa]
Potri.001G306200.v3.0	2.10367	1.35254e-14	2.59575e-13	K01381|1|4e-31|137|smo:SELMODRAFT_13348|saccharopepsin [EC:3.4.23.25];K19025|3|5e-26|120|tcc:TCM_030990|AP-5 complex subunit zeta-1;K00924|4|3e-24|114|eus:EUTSA_v10013365mg|	-	GO:0004175//endopeptidase activity	GO:0019538//protein metabolic process	gi|566152021|ref|XP_002300215.2|/0/aspartyl protease family protein [Populus trichocarpa]
Potri.002G143800.v3.0	2.10323	1.47535e-05	0.000110339	-	GO:0044464	GO:0046914//transition metal ion binding	-	gi|224063685|ref|XP_002301264.1|/1.07643e-159/zinc finger family protein [Populus trichocarpa]
Potri.005G229500.v3.0	2.10104	1.36198e-88	1.62864e-86	K13082|1|0.0|681|pop:POPTR_0005s25110g|bifunctional dihydroflavonol 4-reductase/flavanone 4-reductase [EC:1.1.1.219 1.1.1.234]	-	GO:0036094//small molecule binding;GO:0016616//oxidoreductase activity, acting on the CH-OH group of donors, NAD or NADP as acceptor;GO:0048037//cofactor binding;GO:0036094//small molecule binding;GO:0016616//oxidoreductase activity, acting on the CH-OH group of donors, NAD or NADP as acceptor;GO:0048037//cofactor binding;GO:0036094//small molecule binding;GO:0016616//oxidoreductase activity, act…	GO:0009813//flavonoid biosynthetic process;GO:0009813//flavonoid biosynthetic process;GO:0009813//flavonoid biosynthetic process;GO:0009813//flavonoid biosynthetic process	gi|566173133|ref|XP_006383711.1|/0/hypothetical protein POPTR_0005s25110g [Populus trichocarpa]
Potri.007G014400.v3.0	2.10014	1.19978e-06	1.08166e-05	K13126|1|5e-16|86.7|fve:101312606|polyadenylate-binding protein;K02437|2|7e-08|59.7|pxb:103941124|glycine cleavage system H protein;K05941|3|1e-06|55.5|mdm:103435918|glutathione gamma-glutamylcysteinyltransferase [EC:2.3.2.15];K00162|4|2e-06|54.7|obr:102719045|pyruvate dehydrogenase E1 component beta subunit [EC:1.2.4.1]	GO:0043231//intracellular membrane-bounded organelle;GO:0043231//intracellular membrane-bounded organelle;GO:0043231//intracellular membrane-bounded organelle;GO:0043231//intracellular membrane-bounded organelle	GO:0003676//nucleic acid binding;GO:0003676//nucleic acid binding;GO:0003676//nucleic acid binding;GO:0003676//nucleic acid binding	GO:0006351//transcription, DNA-templated;GO:0010243//response to organonitrogen compound;GO:0006351//transcription, DNA-templated;GO:0010243//response to organonitrogen compound;GO:0006351//transcription, DNA-templated;GO:0010243//response to organonitrogen compound;GO:0006351//transcription, DNA-templated;GO:0010243//response to organonitrogen compound	gi|312618436|gb|ADR00338.1|/6.31501e-178/wood-associated NAC domain transcription factor 5A [Populus trichocarpa]
Potri.019G011900.v3.0	2.09617	2.16486e-11	3.30088e-10	K04733|1|6e-63|241|pda:103699564|interleukin-1 receptor-associated kinase 4 [EC:2.7.11.1]	-	GO:0004672//protein kinase activity;GO:0032550	GO:0006796//phosphate-containing compound metabolic process;GO:0006464//cellular protein modification process;GO:0008037//cell recognition	gi|566225205|ref|XP_006371001.1|/1.34404e-102/hypothetical protein POPTR_0019s02510g [Populus trichocarpa]
Potri.010G187600.v3.0	2.08989	0.00011329	0.000719943	-	GO:0043231//intracellular membrane-bounded organelle;GO:0043231//intracellular membrane-bounded organelle;GO:0043231//intracellular membrane-bounded organelle	-	GO:0009409//response to cold;GO:0006970//response to osmotic stress;GO:0006351//transcription, DNA-templated;GO:0009409//response to cold;GO:0006970//response to osmotic stress;GO:0006351//transcription, DNA-templated;GO:0009409//response to cold;GO:0006970//response to osmotic stress;GO:0006351//transcription, DNA-templated	gi|566191664|ref|XP_002316205.2|/0/hypothetical protein POPTR_0010s19490g, partial [Populus trichocarpa]
Potri.003G142000.v3.0	2.08718	5.77884e-32	2.4628e-30	K09458|1|0.0|919|pop:POPTR_0003s14190g|3-oxoacyl-[acyl-carrier-protein] synthase II [EC:2.3.1.179]	-	GO:0004312//fatty acid synthase activity	GO:0006631//fatty acid metabolic process	gi|566162592|ref|XP_002303661.2|/0/hypothetical protein POPTR_0003s14190g [Populus trichocarpa]
Potri.013G052800.v3.0	2.08342	8.09486e-09	9.67265e-08	K01592|1|0.0|962|pop:POPTR_0013s04970g|tyrosine decarboxylase [EC:4.1.1.25]	-	GO:0016831//carboxy-lyase activity	GO:0019752//carboxylic acid metabolic process	gi|566199507|ref|XP_002319135.2|/0/hypothetical protein POPTR_0013s04970g [Populus trichocarpa]
Potri.006G226500.v3.0	2.08136	1.84449e-45	1.09082e-43	-	GO:0043231//intracellular membrane-bounded organelle	GO:0005515//protein binding;GO:0046915//transition metal ion transmembrane transporter activity	GO:0006568//tryptophan metabolic process;GO:0009696//salicylic acid metabolic process;GO:0006984//ER-nucleus signaling pathway;GO:0009605//response to external stimulus;GO:0000741//karyogamy;GO:0009642//response to light intensity;GO:0010243//response to organonitrogen compound;GO:0009755//hormone-mediated signaling pathway;GO:0042743//hydrogen peroxide metabolic process;GO:0006605//protein targe…	gi|566177896|ref|XP_002308550.2|/0/hypothetical protein POPTR_0006s24290g [Populus trichocarpa]
Potri.001G268500.v3.0	2.08035	1.89232e-15	3.82743e-14	-	-	-	-	gi|224059644|ref|XP_002299949.1|/1.65002e-21/hypothetical protein POPTR_0001s27540g [Populus trichocarpa]
Potri.014G017300.v3.0	2.07833	4.57484e-30	1.80587e-28	-	GO:0043231//intracellular membrane-bounded organelle;GO:0043231//intracellular membrane-bounded organelle	GO:0046914//transition metal ion binding;GO:0046914//transition metal ion binding	GO:0009725//response to hormone;GO:0010243//response to organonitrogen compound;GO:0006972//hyperosmotic response;GO:0009642//response to light intensity;GO:0044237//cellular metabolic process;GO:0040007//growth;GO:0009725//response to hormone;GO:0010243//response to organonitrogen compound;GO:0006972//hyperosmotic response;GO:0009642//response to light intensity;GO:0044237//cellular metabolic pr…	gi|224127280|ref|XP_002320035.1|/6.74485e-123/zinc-finger family protein [Populus trichocarpa]
Potri.010G096100.v3.0	2.0741	1.89232e-15	3.82506e-14	K01623|1|4e-18|93.6|pda:103722777|fructose-bisphosphate aldolase, class I [EC:4.1.2.13];K02940|2|1e-12|75.1|sita:101773010|large subunit ribosomal protein L9e	-	-	-	gi|566190143|ref|XP_002315812.2|/0/nodulin MtN21 family protein [Populus trichocarpa]
Potri.010G179400.v3.0	2.06975	3.23216e-25	1.07777e-23	K03921|1|0.0|693|pop:POPTR_0008s07750g|acyl-[acyl-carrier-protein] desaturase [EC:1.14.19.2]	GO:0009536//plastid;GO:0009536//plastid;GO:0009536//plastid	GO:0046872//metal ion binding;GO:0016717//oxidoreductase activity, acting on paired donors, with oxidation of a pair of donors resulting in the reduction of molecular oxygen to two molecules of water;GO:0046872//metal ion binding;GO:0016717//oxidoreductase activity, acting on paired donors, with oxidation of a pair of donors resulting in the reduction of molecular oxygen to two molecules of water…	GO:0006631//fatty acid metabolic process;GO:0006631//fatty acid metabolic process;GO:0006631//fatty acid metabolic process	gi|566182873|ref|XP_002311267.2|/0/hypothetical protein POPTR_0008s07750g [Populus trichocarpa]
Potri.014G185300.v3.0	2.0665	2.53508e-10	3.53968e-09	K12472|1|1e-06|57.0|bvg:104885038|epidermal growth factor receptor substrate 15	-	-	-	gi|566256652|ref|XP_006388256.1|/0/hypothetical protein POPTR_0259s00200g [Populus trichocarpa]
Potri.010G090800.v3.0	2.06293	9.98586e-17	2.16604e-15	K04730|1|4e-31|137|ppp:PHYPADRAFT_84475|interleukin-1 receptor-associated kinase 1 [EC:2.7.11.1];K16224|2|3e-25|117|ath:AT2G19190|senescence-induced receptor-like serine/threonine-protein kinase;K13420|4|2e-17|92.0|tcc:TCM_031826|LRR receptor-like serine/threonine-protein kinase FLS2 [EC:2.7.11.1]	-	GO:0016772//transferase activity, transferring phosphorus-containing groups;GO:0016772//transferase activity, transferring phosphorus-containing groups	GO:0007154//cell communication;GO:0006796//phosphate-containing compound metabolic process;GO:0007154//cell communication;GO:0006796//phosphate-containing compound metabolic process	gi|224111226|ref|XP_002315786.1|/0/leucine-rich repeat family protein [Populus trichocarpa]
Potri.011G010300.v3.0	2.06062	2.83654e-23	8.7029e-22	-	-	-	-	gi|224113745|ref|XP_002316559.1|/1.33334e-84/hypothetical protein POPTR_0011s01520g [Populus trichocarpa]
Potri.017G076800.v3.0	2.05925	3.33874e-52	2.29943e-50	K14638|1|0.0|903|pop:POPTR_0017s11320g|solute carrier family 15 (peptide/histidine transporter), member 3/4	GO:0016020//membrane;GO:0016020//membrane;GO:0016020//membrane;GO:0016020//membrane;GO:0016020//membrane	-	GO:0051234//establishment of localization;GO:0051234//establishment of localization;GO:0009628//response to abiotic stimulus;GO:0051234//establishment of localization;GO:0051234//establishment of localization;GO:0009628//response to abiotic stimulus;GO:0051234//establishment of localization;GO:0009628//response to abiotic stimulus	gi|566212727|ref|XP_006373301.1|/0/hypothetical protein POPTR_0017s11320g [Populus trichocarpa]
Potri.009G140300.v3.0	2.05561	2.77366e-30	1.10828e-28	K04730|1|2e-165|583|vvi:100243617|interleukin-1 receptor-associated kinase 1 [EC:2.7.11.1]	-	GO:0016772//transferase activity, transferring phosphorus-containing groups;GO:0036094//small molecule binding;GO:0016301//kinase activity;GO:1901363//heterocyclic compound binding;GO:0097159//organic cyclic compound binding;GO:0036094//small molecule binding;GO:0016301//kinase activity;GO:1901363//heterocyclic compound binding;GO:0097159//organic cyclic compound binding	GO:0006796//phosphate-containing compound metabolic process;GO:0006796//phosphate-containing compound metabolic process	gi|225428253|ref|XP_002279474.1|/6.90617e-165/PREDICTED: proline-rich receptor-like protein kinase PERK9-like [Vitis vinifera]
Potri.004G058100.v3.0	2.05445	2.53946e-13	4.48354e-12	K04733|1|1e-94|349|egr:104431689|interleukin-1 receptor-associated kinase 4 [EC:2.7.11.1]	GO:0031224//intrinsic component of membrane	GO:0032550;GO:0016301//kinase activity	GO:0006464//cellular protein modification process;GO:0048764;GO:0006796//phosphate-containing compound metabolic process	gi|566165113|ref|XP_006384063.1|/0/hypothetical protein POPTR_0004s05680g [Populus trichocarpa]
Potri.011G030200.v3.0	2.05398	4.988e-33	2.18862e-31	K04730|1|6e-124|445|egr:104420339|interleukin-1 receptor-associated kinase 1 [EC:2.7.11.1];K04733|4|5e-115|416|vvi:100853577|interleukin-1 receptor-associated kinase 4 [EC:2.7.11.1]	-	GO:0016772//transferase activity, transferring phosphorus-containing groups	-	gi|566193452|ref|XP_002316624.2|/0/hypothetical protein POPTR_0011s03220g [Populus trichocarpa]
Potri.T146700.v3.0	2.05102	2.5802e-13	4.55055e-12	-	GO:0031224//intrinsic component of membrane;GO:0031224//intrinsic component of membrane	-	-	gi|566212896|ref|XP_002324071.2|/0/EXS family protein [Populus trichocarpa]
Potri.008G113400.v3.0	2.05063	6.69284e-05	0.000445348	K09060|1|4e-10|65.5|pmum:103340264|plant G-box-binding factor	-	GO:0042802//identical protein binding;GO:0003677//DNA binding;GO:0001071//nucleic acid binding transcription factor activity;GO:0046983//protein dimerization activity	GO:0006351//transcription, DNA-templated	gi|224099281|ref|XP_002311422.1|/6.24332e-100/bZIP family protein [Populus trichocarpa]
Potri.009G097800.v3.0	2.04848	2.12404e-11	3.24167e-10	K14505|1|0.0|541|pop:POPTR_0009s10060g|cyclin D3, plant	GO:0043231//intracellular membrane-bounded organelle;GO:0043231//intracellular membrane-bounded organelle;GO:0043231//intracellular membrane-bounded organelle	GO:0019900//kinase binding;GO:0019900//kinase binding;GO:0019900//kinase binding	GO:0051726//regulation of cell cycle;GO:0051726//regulation of cell cycle;GO:0051726//regulation of cell cycle	gi|224103651|ref|XP_002313139.1|/0/cyclin D3 family protein [Populus trichocarpa]
Potri.017G079700.v3.0	2.0483	3.93918e-05	0.000273664	-	-	-	-	gi|296082869|emb|CBI22170.3|/1.4962e-11/unnamed protein product [Vitis vinifera]
Potri.014G160100.v3.0	2.04652	0	0	K00679|1|3e-65|211|cic:CICLE_v10027727mg|phospholipid:diacylglycerol acyltransferase [EC:2.3.1.158];K10960|3|2e-41|140|atr:18422248|geranylgeranyl reductase [EC:1.3.1.83];K01188|5|6e-39|147|aly:ARALYDRAFT_316517|beta-glucosidase [EC:3.2.1.21]	-	GO:0016787//hydrolase activity;GO:0016787//hydrolase activity;GO:0016787//hydrolase activity	GO:0044238//primary metabolic process;GO:0044238//primary metabolic process;GO:0044238//primary metabolic process	gi|224131696|ref|XP_002321155.1|/0/GDSL-motif lipase/hydrolase family protein [Populus trichocarpa]
Potri.008G158200.v3.0	2.04467	1.92091e-72	1.84979e-70	-	-	-	GO:0015995//chlorophyll biosynthetic process;GO:0009639//response to red or far red light;GO:0009411//response to UV;GO:0015995//chlorophyll biosynthetic process;GO:0009639//response to red or far red light;GO:0009411//response to UV	gi|566184201|ref|XP_006379854.1|/4.2124e-86/early light-induced protein precursor [Populus trichocarpa]
Potri.002G147000.v3.0	2.04231	7.26894e-07	6.74132e-06	K13418|1|1e-62|242|mus:103969237|somatic embryogenesis receptor kinase 1 [EC:2.7.10.1 2.7.11.1]	GO:0016020//membrane	GO:0016491//oxidoreductase activity;GO:0016301//kinase activity;GO:0032550	GO:0006796//phosphate-containing compound metabolic process;GO:0006464//cellular protein modification process	gi|566158073|ref|XP_002301282.2|/0/hypothetical protein POPTR_0002s14800g [Populus trichocarpa]
Potri.016G124900.v3.0	2.03962	5.49492e-23	1.66402e-21	K00522|1|3e-77|288|pop:POPTR_0016s13270g|ferritin heavy chain [EC:1.16.3.2]	GO:0009532//plastid stroma;GO:0009534//chloroplast thylakoid;GO:0009532//plastid stroma;GO:0009534//chloroplast thylakoid;GO:0009532//plastid stroma;GO:0009534//chloroplast thylakoid;GO:0009532//plastid stroma;GO:0009534//chloroplast thylakoid	GO:0003824//catalytic activity;GO:0005506//iron ion binding;GO:0003824//catalytic activity;GO:0005506//iron ion binding;GO:0003824//catalytic activity;GO:0005506//iron ion binding;GO:0003824//catalytic activity;GO:0005506//iron ion binding	GO:0048827//phyllome development;GO:0051707//response to other organism;GO:0010038//response to metal ion;GO:0044710;GO:0000302//response to reactive oxygen species;GO:0000041//transition metal ion transport;GO:0006875//cellular metal ion homeostasis;GO:0009791//post-embryonic development;GO:0044237//cellular metabolic process;GO:0048827//phyllome development;GO:0051707//response to other organis…	gi|566210077|ref|XP_006374023.1|/1.32754e-110/ferritin precursor family protein [Populus trichocarpa]
Potri.003G116700.v3.0	2.03833	1.19978e-06	1.08136e-05	K03327|1|0.0|795|pop:POPTR_0003s11660g|multidrug resistance protein, MATE family	-	-	-	gi|566162190|ref|XP_002304444.2|/0/MATE efflux family protein [Populus trichocarpa]
Potri.015G100300.v3.0	2.03833	1.61035e-07	1.64179e-06	K03978|1|2e-09|65.1|mdm:103415977|GTP-binding protein;K00688|2|5e-06|53.9|pvu:PHAVU_006G182300g|starch phosphorylase [EC:2.4.1.1]	-	GO:0031406//carboxylic acid binding	-	gi|566207027|ref|XP_002321721.2|/0/hypothetical protein POPTR_0015s11240g [Populus trichocarpa]
Potri.T033000.v3.0	2.03747	5.1913e-06	4.21462e-05	K04733|1|0.0|1069|pop:POPTR_0011s06100g|interleukin-1 receptor-associated kinase 4 [EC:2.7.11.1]	-	GO:0016301//kinase activity	GO:0008152//metabolic process	gi|566194176|ref|XP_006377525.1|/0/putative receptor-like protein kinase RLPK1, partial [Populus trichocarpa]
Potri.009G155000.v3.0	2.0287	1.10204e-12	1.84303e-11	K04733|1|0.0|691|pop:POPTR_0009s15900g|interleukin-1 receptor-associated kinase 4 [EC:2.7.11.1];K04730|3|4e-138|493|egr:104417141|interleukin-1 receptor-associated kinase 1 [EC:2.7.11.1]	-	GO:0004672//protein kinase activity;GO:0032550	GO:0006464//cellular protein modification process	gi|566188204|ref|XP_002312867.2|/0/hypothetical protein POPTR_0009s15690g [Populus trichocarpa]
Potri.002G210000.v3.0	2.02834	4.27978e-07	4.10318e-06	K01228|1|2e-84|314|sita:101767079|mannosyl-oligosaccharide glucosidase [EC:3.2.1.106];K01738|2|7e-61|236|mtr:MTR_7g087120|cysteine synthase A [EC:2.5.1.47];K18789|3|4e-18|94.0|vvi:100259059|xylogalacturonan beta-1,3-xylosyltransferase [EC:2.4.2.41]	-	-	-	gi|566260282|ref|XP_006389694.1|/0/hypothetical protein POPTR_0020s00530g [Populus trichocarpa]
Potri.001G411800.v3.0	2.02495	7.81962e-22	2.26908e-20	K02183|1|1e-14|80.9|pda:103707714|calmodulin	-	-	-	gi|566154292|ref|XP_006370401.1|/6.45254e-76/hypothetical protein POPTR_0001s42270g [Populus trichocarpa]
Potri.009G109500.v3.0	2.02106	7.90516e-09	9.45982e-08	K16794|1|1e-64|248|fve:101302907|platelet-activating factor acetylhydrolase IB subunit alpha;K03362|3|5e-47|189|rcu:RCOM_0801980|F-box and WD-40 domain protein 1/11	-	GO:0004683//calmodulin-dependent protein kinase activity	-	gi|566187442|ref|XP_002313076.2|/0/hypothetical protein POPTR_0009s11270g [Populus trichocarpa]
Potri.006G201900.v3.0	2.01947	8.18234e-09	9.7736e-08	K08064|1|2e-123|442|pop:POPTR_0006s21640g|nuclear transcription factor Y, alpha	-	-	-	gi|566177471|ref|XP_002309258.2|/9.19063e-123/hypothetical protein POPTR_0006s21640g [Populus trichocarpa]
Potri.016G098900.v3.0	2.01877	1.08403e-22	3.26158e-21	-	GO:0009536//plastid;GO:0016020//membrane;GO:0044464;GO:0016020//membrane	-	-	gi|566209635|ref|XP_002323503.2|/1.14019e-140/hypothetical protein POPTR_0016s10710g [Populus trichocarpa]
Potri.015G102600.v3.0	2.01858	2.62172e-16	5.57564e-15	K03146|1|2e-30|130|pop:POPTR_0011s00500g|thiamine thiazole synthase	GO:0009536//plastid	GO:0043169//cation binding	GO:0006772//thiamine metabolic process	gi|224116086|ref|XP_002317206.1|/9.48095e-30/hypothetical protein POPTR_0011s00500g [Populus trichocarpa]
Potri.001G295500.v3.0	2.01457	1.46738e-20	3.94585e-19	-	-	-	-	gi|566151811|ref|XP_002300263.2|/3.59642e-98/hypothetical protein POPTR_0001s30260g [Populus trichocarpa]
Potri.001G411300.v3.0	2.01381	0.00011329	0.000720083	K04733|1|2e-133|477|pop:POPTR_0001s43900g|interleukin-1 receptor-associated kinase 4 [EC:2.7.11.1]	-	-	-	gi|566154810|ref|XP_006370627.1|/0/hypothetical protein POPTR_0001s44380g [Populus trichocarpa]
Potri.T000800.v3.0	2.01363	2.54958e-07	2.51377e-06	K18108|1|0.0|741|vvi:100232956|(-)-alpha-terpineol synthase [EC:4.2.3.111];K15096|2|1e-164|580|cit:102607029|(R)-limonene synthase [EC:4.2.3.20];K12742|3|6e-157|555|vvi:100243167|isoprene synthase [EC:4.2.3.27]	-	GO:0046872//metal ion binding;GO:0010334//sesquiterpene synthase activity	GO:0050896//response to stimulus;GO:0006721	gi|566221776|ref|XP_006370878.1|/0/terpene synthase/cyclase family protein [Populus trichocarpa]
Potri.005G185400.v3.0	2.01215	3.73384e-24	1.20208e-22	K00166|1|0.0|929|pop:POPTR_0005s20770g|2-oxoisovalerate dehydrogenase E1 component alpha subunit [EC:1.2.4.4]	GO:0043231//intracellular membrane-bounded organelle;GO:0043231//intracellular membrane-bounded organelle	GO:0016624//oxidoreductase activity, acting on the aldehyde or oxo group of donors, disulfide as acceptor;GO:0016624//oxidoreductase activity, acting on the aldehyde or oxo group of donors, disulfide as acceptor;GO:0016624//oxidoreductase activity, acting on the aldehyde or oxo group of donors, disulfide as acceptor;GO:0016624//oxidoreductase activity, acting on the aldehyde or oxo group of donor…	GO:0044710;GO:0044710;GO:0044710;GO:0044710;GO:0044710	gi|566172407|ref|XP_002306669.2|/0/hypothetical protein POPTR_0005s20770g [Populus trichocarpa]
Potri.006G003900.v3.0	2.00529	2.4202e-13	4.27529e-12	K17609|1|2e-09|64.3|brp:103862039|nucleoredoxin [EC:1.8.1.8];K04730|2|2e-07|58.2|egr:104445899|interleukin-1 receptor-associated kinase 1 [EC:2.7.11.1]	-	-	GO:0050896//response to stimulus	gi|224089553|ref|XP_002308753.1|/5.54535e-163/hypothetical protein POPTR_0006s00580g [Populus trichocarpa]
Potri.006G090100.v3.0	2.00397	6.4772e-13	1.10417e-11	-	-	-	-	gi|224087478|ref|XP_002308177.1|/1.31014e-40/hypothetical protein POPTR_0006s09110g [Populus trichocarpa]
Potri.005G184400.v3.0	2.00353	1.60392e-07	1.63625e-06	K05282|1|2e-101|369|mdm:103400175|gibberellin 20-oxidase [EC:1.14.11.12]	-	GO:0046914//transition metal ion binding;GO:0016706//oxidoreductase activity, acting on paired donors, with incorporation or reduction of molecular oxygen, 2-oxoglutarate as one donor, and incorporation of one atom each of oxygen into both donors;GO:0046914//transition metal ion binding;GO:0016706//oxidoreductase activity, acting on paired donors, with incorporation or reduction of molecular oxyg…	GO:0044710;GO:0044710;GO:0044710	gi|224082364|ref|XP_002306663.1|/0/gibberellin 20-oxidase family protein [Populus trichocarpa]
Potri.019G049500.v3.0	2.00077	5.0218e-303	1.69007e-300	K01904|1|0.0|816|pop:POPTR_0019s07600g|4-coumarate--CoA ligase [EC:6.2.1.12]	-	GO:0016703;GO:0016405//CoA-ligase activity;GO:0016703;GO:0016405//CoA-ligase activity;GO:0016703;GO:0016405//CoA-ligase activity;GO:0016703;GO:0016405//CoA-ligase activity;GO:0016703;GO:0016405//CoA-ligase activity	GO:0010208//pollen wall assembly;GO:0044710;GO:0009416//response to light stimulus;GO:0010208//pollen wall assembly;GO:0044710;GO:0009416//response to light stimulus;GO:0010208//pollen wall assembly;GO:0044710;GO:0009416//response to light stimulus;GO:0010208//pollen wall assembly;GO:0044710;GO:0009416//response to light stimulus;GO:0010208//pollen wall assembly;GO:0044710;GO:0009416//response to…	gi|224145927|ref|XP_002325815.1|/0/4-coumarate-CoA ligase family protein [Populus trichocarpa]
Potri.015G127800.v3.0	2	4.64862e-12	7.46455e-11	K01051|1|0.0|960|pop:POPTR_0015s14730g|pectinesterase [EC:3.1.1.11]	GO:0030312//external encapsulating structure	GO:0030234//enzyme regulator activity;GO:0052689//carboxylic ester hydrolase activity	GO:0071555//cell wall organization;GO:0000272//polysaccharide catabolic process;GO:0044092//negative regulation of molecular function	gi|566207622|ref|XP_002322402.2|/0/putative pectin methylesterase family protein [Populus trichocarpa]
Potri.016G068200.v3.0	2	1.47535e-05	0.000110313	K08064|1|6e-140|498|pop:POPTR_0016s06860g|nuclear transcription factor Y, alpha	-	-	-	gi|566209110|ref|XP_002322775.2|/2.38403e-139/hypothetical protein POPTR_0016s06860g [Populus trichocarpa]
Potri.001G404800.v3.0	2	8.9695e-06	6.94355e-05	K13459|1|0.0|2127|pop:POPTR_0001s415402|disease resistance protein RPS2	-	GO:0032550;GO:0016462//pyrophosphatase activity;GO:0032550;GO:0016462//pyrophosphatase activity	GO:0006950//response to stress;GO:0006950//response to stress	gi|566154112|ref|XP_006370311.1|/0/hypothetical protein POPTR_0001s415402g, partial [Populus trichocarpa]
Potri.002G252400.v3.0	1.99574	2.4978e-16	5.3225e-15	-	-	-	-	gi|224065479|ref|XP_002301827.1|/1.90253e-14/glycine-rich family protein [Populus trichocarpa]
Potri.009G161500.v3.0	1.98533	9.57772e-20	2.47361e-18	K12581|1|6e-152|537|pop:POPTR_0009s16310g|CCR4-NOT transcription complex subunit 7/8	GO:0043231//intracellular membrane-bounded organelle	GO:0097159//organic cyclic compound binding;GO:0000175//3'-5'-exoribonuclease activity	-	gi|566188304|ref|XP_006379358.1|/2.59971e-151/hypothetical protein POPTR_0009s16310g [Populus trichocarpa]
Potri.016G036600.v3.0	1.98149	9.35022e-38	4.549e-36	-	-	-	-	gi|224137696|ref|XP_002322621.1|/2.16234e-77/hypothetical protein POPTR_0016s03600g [Populus trichocarpa]
Potri.001G355500.v3.0	1.98029	4.02828e-10	5.51607e-09	K15382|1|6e-81|302|jcu:105649736|solute carrier family 50 (sugar transporter)	GO:0016020//membrane;GO:0016020//membrane;GO:0016020//membrane;GO:0016020//membrane;GO:0016020//membrane	-	-	gi|604315447|gb|EYU28153.1|/1.09787e-72/hypothetical protein MIMGU_mgv1a012941mg [Erythranthe guttata]
Potri.006G026500.v3.0	1.97851	6.9785e-22	2.03223e-20	K14848|1|9e-28|124|sita:101766449|ribosome assembly protein RRB1	GO:0005576//extracellular region	GO:0004175//endopeptidase activity	GO:0019538//protein metabolic process	gi|224086693|ref|XP_002307934.1|/1.16153e-170/latex-abundant family protein [Populus trichocarpa]
Potri.T180100.v3.0	1.9783	4.8739e-09	5.97703e-08	K10256|1|0.0|813|pop:POPTR_0001s04990g|omega-6 fatty acid desaturase (delta-12 desaturase) [EC:1.14.19.-]	-	GO:0016705//oxidoreductase activity, acting on paired donors, with incorporation or reduction of molecular oxygen	GO:0044238//primary metabolic process;GO:0044710	gi|566147279|ref|XP_002297660.2|/0/microsomal omega-6 desaturase family protein [Populus trichocarpa]
Potri.002G076400.v3.0	1.97827	1.51538e-07	1.55077e-06	-	-	-	-	gi|566156775|ref|XP_006386340.1|/6.79335e-20/hypothetical protein POPTR_0002s07690g [Populus trichocarpa]
Potri.011G166300.v3.0	1.97336	8.40534e-06	6.54406e-05	-	-	-	-	gi|566195926|ref|XP_006377979.1|/4.34554e-69/hypothetical protein POPTR_0011s16900g [Populus trichocarpa]
Potri.019G057800.v3.0	1.97178	1.3979e-271	4.0745e-269	K01859|1|3e-18|93.6|atr:18440481|chalcone isomerase [EC:5.5.1.6]	-	GO:0016872//intramolecular lyase activity;GO:0016872//intramolecular lyase activity;GO:0016872//intramolecular lyase activity	GO:0009628//response to abiotic stimulus;GO:0009699//phenylpropanoid biosynthetic process;GO:0009628//response to abiotic stimulus;GO:0009699//phenylpropanoid biosynthetic process;GO:0009628//response to abiotic stimulus;GO:0009699//phenylpropanoid biosynthetic process	gi|224146220|ref|XP_002325926.1|/7.24915e-105/hypothetical protein POPTR_0019s08610g [Populus trichocarpa]
Potri.001G354900.v3.0	1.97071	3.34296e-57	2.54979e-55	K05658|1|0.0|2289|pop:POPTR_0001s34280g|ATP-binding cassette, subfamily B (MDR/TAP), member 1 [EC:3.6.3.44]	GO:0031224//intrinsic component of membrane;GO:0031224//intrinsic component of membrane;GO:0031224//intrinsic component of membrane	GO:0032550;GO:0005368//taurine transmembrane transporter activity;GO:0042626//ATPase activity, coupled to transmembrane movement of substances;GO:0032550;GO:0005368//taurine transmembrane transporter activity;GO:0042626//ATPase activity, coupled to transmembrane movement of substances;GO:0032550;GO:0005368//taurine transmembrane transporter activity;GO:0042626//ATPase activity, coupled to transme…	GO:0009154//purine ribonucleotide catabolic process;GO:0044763;GO:0051234//establishment of localization;GO:0009154//purine ribonucleotide catabolic process;GO:0044763;GO:0051234//establishment of localization;GO:0009154//purine ribonucleotide catabolic process;GO:0044763;GO:0051234//establishment of localization	gi|566152686|ref|XP_006369863.1|/0/ABC transporter family protein [Populus trichocarpa]
Potri.004G216700.v3.0	1.96903	0	0	K04565|1|5e-135|403|pop:POPTR_0011s01280g|superoxide dismutase, Cu-Zn family [EC:1.15.1.1]	GO:0009536//plastid;GO:0009536//plastid;GO:0009536//plastid;GO:0009536//plastid	GO:0003824//catalytic activity;GO:0016209//antioxidant activity;GO:0043169//cation binding;GO:0003824//catalytic activity;GO:0016209//antioxidant activity;GO:0043169//cation binding;GO:0003824//catalytic activity;GO:0016209//antioxidant activity;GO:0043169//cation binding;GO:0003824//catalytic activity;GO:0016209//antioxidant activity;GO:0043169//cation binding	GO:0044710;GO:0072593//reactive oxygen species metabolic process;GO:0044710;GO:0072593//reactive oxygen species metabolic process;GO:0044710;GO:0072593//reactive oxygen species metabolic process;GO:0044710;GO:0072593//reactive oxygen species metabolic process	gi|566193068|ref|XP_006377160.1|/1.76004e-115/hypothetical protein POPTR_0011s01280g, partial [Populus trichocarpa]
Potri.008G151800.v3.0	1.96446	7.90516e-09	9.45636e-08	K18787|1|4e-158|558|mdm:103420776|thermospermine synthase [EC:2.5.1.79]	-	GO:0016765//transferase activity, transferring alkyl or aryl (other than methyl) groups	-	gi|224102051|ref|XP_002312526.1|/0/hypothetical protein POPTR_0008s15120g [Populus trichocarpa]
Potri.017G050000.v3.0	1.96054	1.80806e-06	1.58966e-05	-	-	-	-	gi|566212050|ref|XP_002323747.2|/2.07905e-80/hypothetical protein POPTR_0017s07670g [Populus trichocarpa]
Potri.014G014500.v3.0	1.95831	6.39166e-05	0.000426873	-	-	-	-	gi|224127240|ref|XP_002320022.1|/1.59099e-72/hypothetical protein POPTR_0014s01480g [Populus trichocarpa]
Potri.013G117600.v3.0	1.95664	6.39166e-05	0.000426786	K13422|1|2e-10|67.8|mtr:MTR_8g067280|transcription factor MYC2	-	GO:0005515//protein binding	-	gi|566200853|ref|XP_006376342.1|/9.05864e-143/hypothetical protein POPTR_0013s12190g [Populus trichocarpa]
Potri.004G211900.v3.0	1.95627	1.29539e-26	4.65728e-25	K15285|1|3e-163|575|pop:POPTR_0004s22160g|solute carrier family 35, member E3	GO:0031224//intrinsic component of membrane;GO:0031224//intrinsic component of membrane;GO:0031224//intrinsic component of membrane	-	-	gi|566167971|ref|XP_006384912.1|/0/hypothetical protein POPTR_0004s22160g [Populus trichocarpa]
Potri.018G021900.v3.0	1.95067	3.58526e-13	6.23885e-12	K09286|1|9e-13|75.5|pmum:103333551|EREBP-like factor	-	-	GO:0006351//transcription, DNA-templated	gi|224141937|ref|XP_002324317.1|/3.78082e-78/hypothetical protein POPTR_0018s02280g [Populus trichocarpa]
Potri.019G024700.v3.0	1.94864	3.54102e-109	5.25439e-107	K10960|1|8e-56|219|atr:18422248|geranylgeranyl reductase [EC:1.3.1.83];K00679|2|3e-54|214|cic:CICLE_v10027727mg|phospholipid:diacylglycerol acyltransferase [EC:2.3.1.158];K01188|3|2e-34|148|aly:ARALYDRAFT_316517|beta-glucosidase [EC:3.2.1.21];K01206|4|3e-23|110|tcc:TCM_010576|alpha-L-fucosidase [EC:3.2.1.51]	-	GO:0016787//hydrolase activity	GO:0044238//primary metabolic process	gi|566229616|ref|XP_002325361.2|/0/hypothetical protein POPTR_0019s04140g [Populus trichocarpa]
Potri.005G068900.v3.0	1.94802	6.44568e-16	1.336e-14	K14209|1|6e-136|484|egr:104451767|solute carrier family 36 (proton-coupled amino acid transporter)	GO:0031224//intrinsic component of membrane;GO:0031224//intrinsic component of membrane	GO:0015171//amino acid transmembrane transporter activity;GO:0022804//active transmembrane transporter activity;GO:0015171//amino acid transmembrane transporter activity;GO:0022804//active transmembrane transporter activity	GO:0006865//amino acid transport;GO:0006812//cation transport;GO:0006865//amino acid transport;GO:0006812//cation transport	gi|566169936|ref|XP_002307053.2|/0/hypothetical protein POPTR_0005s06990g [Populus trichocarpa]
Potri.013G124400.v3.0	1.94698	2.32754e-10	3.25965e-09	K09060|1|9e-06|53.1|mtr:MTR_7g116890|plant G-box-binding factor	-	-	-	gi|566200993|ref|XP_006376412.1|/2.27103e-141/bZIP transcription factor family protein [Populus trichocarpa]
Potri.017G042800.v3.0	1.94689	6.63324e-07	6.18515e-06	K18823|1|2e-93|343|pvu:PHAVU_006G208300g|soyasaponin III rhamnosyltransferase [EC:2.4.1.273];K12937|5|2e-69|264|vvi:100247125|cyanidin-3-O-glucoside 2''-O-glucuronosyltransferase [EC:2.4.1.254]	-	GO:0016757//transferase activity, transferring glycosyl groups	-	gi|224140703|ref|XP_002323718.1|/0/hypothetical protein POPTR_0017s07030g [Populus trichocarpa]
Potri.010G032800.v3.0	1.94394	4.28902e-176	8.97532e-174	K00799|1|2e-129|462|pop:POPTR_0010s03960g|glutathione S-transferase [EC:2.5.1.18]	GO:0009536//plastid	GO:0016846//carbon-sulfur lyase activity	GO:0010038//response to metal ion;GO:0009416//response to light stimulus;GO:0006790//sulfur compound metabolic process;GO:0043434//response to peptide hormone;GO:0048528//post-embryonic root development	gi|566188963|ref|XP_006378143.1|/6.38234e-129/hypothetical protein POPTR_0010s03960g [Populus trichocarpa]
Potri.006G129700.v3.0	1.94315	5.4071e-37	2.58063e-35	K08472|1|0.0|1041|pop:POPTR_0006s13170g|mlo protein	-	-	-	gi|566176087|ref|XP_006381474.1|/0/hypothetical protein POPTR_0006s13170g [Populus trichocarpa]
Potri.019G007600.v3.0	1.94282	1.78346e-21	5.06709e-20	K00276|1|2e-138|494|sot:102600413|primary-amine oxidase [EC:1.4.3.21];K04733|3|2e-130|467|pda:103699564|interleukin-1 receptor-associated kinase 4 [EC:2.7.11.1]	-	-	-	gi|566225166|ref|XP_006370997.1|/0/hypothetical protein POPTR_0019s02480g [Populus trichocarpa]
Potri.013G036700.v3.0	1.94006	6.69284e-05	0.000445257	K04730|1|3e-149|528|pop:POPTR_0013s035412|interleukin-1 receptor-associated kinase 1 [EC:2.7.11.1]	-	GO:0004672//protein kinase activity	GO:0016310//phosphorylation	gi|566199238|ref|XP_006375822.1|/4.36073e-172/hypothetical protein POPTR_0013s035502g, partial [Populus trichocarpa]
Potri.009G116800.v3.0	1.93968	1.80806e-06	1.59009e-05	-	-	GO:0003824//catalytic activity	-	gi|566187553|ref|XP_006379242.1|/0/hypothetical protein POPTR_0009s11950g [Populus trichocarpa]
Potri.006G015000.v3.0	1.93206	1.73888e-18	4.21736e-17	-	GO:0031224//intrinsic component of membrane;GO:0031224//intrinsic component of membrane	GO:0016491//oxidoreductase activity;GO:0016491//oxidoreductase activity	-	gi|224089671|ref|XP_002308796.1|/0/hypothetical protein POPTR_0006s01610g [Populus trichocarpa]
Potri.010G224200.v3.0	1.931	3.7329e-10	5.13313e-09	K10775|1|0.0|1397|pop:POPTR_0010s23110g|phenylalanine ammonia-lyase [EC:4.3.1.24]	GO:0044424	GO:0016841//ammonia-lyase activity	GO:0009699//phenylpropanoid biosynthetic process;GO:0006558//L-phenylalanine metabolic process	gi|566192304|ref|XP_002315309.2|/0/hypothetical protein POPTR_0010s23110g [Populus trichocarpa]
Potri.011G158500.v3.0	1.93064	3.43548e-62	2.82497e-60	-	GO:0005618//cell wall;GO:0043231//intracellular membrane-bounded organelle;GO:0005576//extracellular region;GO:0016020//membrane	GO:0046993;GO:0016616//oxidoreductase activity, acting on the CH-OH group of donors, NAD or NADP as acceptor;GO:0000166//nucleotide binding	GO:0006950//response to stress;GO:0044710	gi|224115646|ref|XP_002317087.1|/0/hypothetical protein POPTR_0011s16180g [Populus trichocarpa]
Potri.017G092500.v3.0	1.92798	6.68926e-68	6.04906e-66	K02160|1|7e-83|308|pop:POPTR_0017s12810g|acetyl-CoA carboxylase biotin carboxyl carrier protein	GO:0009536//plastid;GO:0009536//plastid;GO:0009536//plastid	GO:0016874//ligase activity;GO:0016874//ligase activity;GO:0016874//ligase activity	-	gi|566213002|ref|XP_002323896.2|/1.38494e-116/hypothetical protein POPTR_0017s12810g [Populus trichocarpa]
Potri.010G208300.v3.0	1.92622	9.10768e-13	1.53337e-11	-	GO:0016020//membrane;GO:0016020//membrane	-	-	gi|341958558|sp|B9HTL5.1|CSPLC_POPTR/6.91259e-63/RecName: Full=CASP-like protein POPTRDRAFT_833824 [Populus trichocarpa]
Potri.005G246100.v3.0	1.92475	0	0	K02638|1|5e-63|243|pop:POPTR_0005s26740g|plastocyanin	GO:0009534//chloroplast thylakoid;GO:0044436	GO:0046914//transition metal ion binding	GO:0006091//generation of precursor metabolites and energy;GO:0042221//response to chemical;GO:0065007//biological regulation	gi|224085958|ref|XP_002307754.1|/2.01749e-62/Plastocyanin family protein [Populus trichocarpa]
Potri.003G085500.v3.0	1.92376	9.2452e-83	1.03359e-80	K01177|1|0.0|1133|pop:POPTR_0003s08360g|beta-amylase [EC:3.2.1.2]	-	GO:0016160//amylase activity	GO:0005976//polysaccharide metabolic process	gi|566161569|ref|XP_006385589.1|/0/beta-amylase family protein [Populus trichocarpa]
Potri.002G256300.v3.0	1.922	4.78468e-14	8.85966e-13	K18443|1|2e-110|401|rcu:RCOM_0732470|golgi-specific brefeldin A-resistance guanine nucleotide exchange factor 1;K11267|2|6e-21|103|mtr:MTR_091s0011|sister chromatid cohesion protein PDS5;K13199|3|1e-17|92.8|mtr:MTR_7g081660|plasminogen activator inhibitor 1 RNA-binding protein	-	GO:0016628//oxidoreductase activity, acting on the CH-CH group of donors, NAD or NADP as acceptor;GO:0004175//endopeptidase activity;GO:0005515//protein binding	GO:0044710;GO:0019538//protein metabolic process;GO:0044092//negative regulation of molecular function	gi|566159984|ref|XP_002301847.2|/0/STOMATAL DENSITY AND DISTRIBUTION family protein [Populus trichocarpa]
Potri.002G180300.v3.0	1.91943	7.38488e-30	2.89759e-28	K18485|1|2e-36|154|vvi:100259155|myogenic factor 6;K13422|2|2e-09|65.1|egu:105053846|transcription factor MYC2	-	-	-	gi|566203531|ref|XP_006375391.1|/5.03843e-150/hypothetical protein POPTR_0014s10190g [Populus trichocarpa]
Potri.006G261200.v3.0	1.91279	2.8273e-09	3.55126e-08	K09286|1|2e-13|77.0|obr:102722608|EREBP-like factor	GO:0043231//intracellular membrane-bounded organelle	GO:0003676//nucleic acid binding;GO:0001071//nucleic acid binding transcription factor activity	GO:0006351//transcription, DNA-templated	gi|224089330|ref|XP_002308691.1|/5.24847e-89/PPLZ02 family protein [Populus trichocarpa]
Potri.002G178000.v3.0	1.9119	6.28638e-52	4.28432e-50	K15397|1|0.0|1035|pop:POPTR_0002s17860g|3-ketoacyl-CoA synthase [EC:2.3.1.199]	GO:0005840//ribosome;GO:0043231//intracellular membrane-bounded organelle	GO:0004312//fatty acid synthase activity	GO:0009314//response to radiation;GO:0006633//fatty acid biosynthetic process;GO:0009699//phenylpropanoid biosynthetic process;GO:0007275//multicellular organism development;GO:0006950//response to stress	gi|566158602|ref|XP_002301436.2|/0/fatty acid elongase 3-ketoacyl-CoA synthase 1 family protein [Populus trichocarpa]
Potri.002G113600.v3.0	1.90949	8.40534e-06	6.54562e-05	K00826|1|0.0|701|pop:POPTR_0002s11430g|branched-chain amino acid aminotransferase [EC:2.6.1.42]	GO:0009536//plastid;GO:0009536//plastid	GO:0004084//branched-chain-amino-acid transaminase activity;GO:0004084//branched-chain-amino-acid transaminase activity	GO:0009746;GO:0006520//cellular amino acid metabolic process;GO:0009404//toxin metabolic process;GO:0034285;GO:0009746;GO:0006520//cellular amino acid metabolic process;GO:0009404//toxin metabolic process;GO:0034285	gi|566157467|ref|XP_002301136.2|/0/hypothetical protein POPTR_0002s11430g [Populus trichocarpa]
Potri.006G044400.v3.0	1.89396	3.82802e-24	1.22998e-22	-	-	-	-	gi|566174416|ref|XP_002308912.2|/1.55346e-46/hypothetical protein POPTR_0006s04300g [Populus trichocarpa]
Potri.004G226800.v3.0	1.89308	4.08454e-09	5.04884e-08	K18801|1|7e-180|630|pop:POPTR_0004s23540g|glucuronoxylan 4-O-methyltransferase [EC:2.1.1.112]	-	-	-	gi|566168272|ref|XP_006385062.1|/2.80752e-179/hypothetical protein POPTR_0004s23540g, partial [Populus trichocarpa]
Potri.005G084200.v3.0	1.88536	1.60128e-23	5.00707e-22	-	GO:0009534//chloroplast thylakoid	GO:0005515//protein binding;GO:0001071//nucleic acid binding transcription factor activity;GO:0003676//nucleic acid binding;GO:0046906//tetrapyrrole binding	GO:0009888//tissue development;GO:0043479;GO:0009664//plant-type cell wall organization;GO:0006091//generation of precursor metabolites and energy;GO:0000904//cell morphogenesis involved in differentiation;GO:0009409//response to cold;GO:0048437//floral organ development	gi|224081248|ref|XP_002306351.1|/2.02658e-89/hypothetical protein POPTR_0005s08610g [Populus trichocarpa]
Potri.002G188100.v3.0	1.88285	6.7657e-17	1.48432e-15	K01184|1|6e-11|69.3|obr:102702858|polygalacturonase [EC:3.2.1.15]	-	GO:0003676//nucleic acid binding	-	gi|566158811|ref|XP_002301546.2|/3.81519e-56/hypothetical protein POPTR_0002s18920g [Populus trichocarpa]
Potri.005G069200.v3.0	1.88054	3.01974e-16	6.39296e-15	K12309|1|2e-174|521|pxb:103943992|beta-galactosidase [EC:3.2.1.23]	GO:0005576//extracellular region;GO:0030312//external encapsulating structure;GO:0005576//extracellular region;GO:0030312//external encapsulating structure	GO:0015925//galactosidase activity;GO:0015925//galactosidase activity	GO:0010192//mucilage biosynthetic process;GO:0009664//plant-type cell wall organization;GO:0044238//primary metabolic process;GO:0010192//mucilage biosynthetic process;GO:0009664//plant-type cell wall organization;GO:0044238//primary metabolic process	gi|566169942|ref|XP_006382885.1|/0/hypothetical protein POPTR_0005s07020g [Populus trichocarpa]
Potri.011G022400.v3.0	1.87945	2.8881e-45	1.69878e-43	K11147|1|8e-98|274|pop:POPTR_0011s00830g|dehydrogenase/reductase SDR family member 4 [EC:1.1.-.-]	GO:0042579//microbody;GO:0042579//microbody;GO:0042579//microbody	GO:0016616//oxidoreductase activity, acting on the CH-OH group of donors, NAD or NADP as acceptor;GO:0036094//small molecule binding;GO:0016491//oxidoreductase activity;GO:0036094//small molecule binding;GO:0016491//oxidoreductase activity;GO:0036094//small molecule binding	GO:0044710;GO:0009850//auxin metabolic process;GO:0048588//developmental cell growth;GO:0009733//response to auxin;GO:0044710;GO:0009850//auxin metabolic process;GO:0048588//developmental cell growth;GO:0009733//response to auxin;GO:0044710;GO:0009850//auxin metabolic process;GO:0048588//developmental cell growth;GO:0009733//response to auxin	gi|224113853|ref|XP_002316592.1|/3.36022e-97/hypothetical protein POPTR_0011s00830g [Populus trichocarpa]
Potri.006G062100.v3.0	1.8773	2.39662e-15	4.81166e-14	-	-	-	-	gi|566174750|ref|XP_006381081.1|/5.11337e-46/hypothetical protein POPTR_0006s06090g [Populus trichocarpa]
Potri.005G150100.v3.0	1.87692	1.60694e-09	2.07264e-08	-	-	-	-	gi|566172197|ref|XP_002306517.2|/0/hypothetical protein POPTR_0005s19380g [Populus trichocarpa]
Potri.008G094700.v3.0	1.87545	2.2805e-17	5.14847e-16	-	-	-	-	gi|566183128|ref|XP_002312280.2|/0/kinesin light chain-related family protein [Populus trichocarpa]
Potri.009G144900.v3.0	1.87527	2.15684e-12	3.54532e-11	K13356|1|0.0|952|pop:POPTR_0009s14720g|alcohol-forming fatty acyl-CoA reductase [EC:1.2.1.84]	-	GO:0016620//oxidoreductase activity, acting on the aldehyde or oxo group of donors, NAD or NADP as acceptor;GO:0036094//small molecule binding	-	gi|566188023|ref|XP_002313668.2|/0/hypothetical protein POPTR_0009s14720g [Populus trichocarpa]
Potri.010G088900.v3.0	1.87447	3.47796e-05	0.00024422	K00276|1|0.0|1264|pop:POPTR_0010s09910g|primary-amine oxidase [EC:1.4.3.21]	GO:0030312//external encapsulating structure;GO:0030312//external encapsulating structure	GO:0032550;GO:0051536//iron-sulfur cluster binding;GO:0004672//protein kinase activity;GO:0018488//aryl-aldehyde oxidase activity;GO:0046914//transition metal ion binding;GO:0000166//nucleotide binding;GO:0016641//oxidoreductase activity, acting on the CH-NH2 group of donors, oxygen as acceptor;GO:0048037//cofactor binding;GO:0032550;GO:0051536//iron-sulfur cluster binding;GO:0004672//protein kin…	GO:0008037//cell recognition;GO:0009687//abscisic acid metabolic process;GO:0009850//auxin metabolic process;GO:1901564;GO:0006464//cellular protein modification process;GO:0009832//plant-type cell wall biogenesis;GO:0008037//cell recognition;GO:0009687//abscisic acid metabolic process;GO:0009850//auxin metabolic process;GO:1901564;GO:0006464//cellular protein modification process;GO:0009832//pla…	gi|566190026|ref|XP_002314704.2|/0/amine oxidase family protein [Populus trichocarpa]
Potri.002G110100.v3.0	1.87447	5.9915e-05	0.000403367	K18195|1|0.0|1359|pop:POPTR_0002s11080g|rhamnogalacturonan endolyase [EC:4.2.2.23]	-	GO:0005488;GO:0003824//catalytic activity	GO:0044238//primary metabolic process	gi|224063365|ref|XP_002301113.1|/0/hypothetical protein POPTR_0002s11080g [Populus trichocarpa]
Potri.T058500.v3.0	1.87334	2.31258e-05	0.000167393	-	-	-	-	gi|224146162|ref|XP_002325902.1|/1.51246e-72/hypothetical protein POPTR_0019s08050g [Populus trichocarpa]
Potri.016G071600.v3.0	1.87242	1.06857e-16	2.31324e-15	K08488|1|3e-21|103|ath:AT1G32270|syntaxin 7	-	-	-	gi|566209164|ref|XP_002322795.2|/5.78635e-112/syringolide-induced protein B13-1-9 [Populus trichocarpa]
Potri.001G280200.v3.0	1.87032	6.25764e-30	2.45825e-28	K04733|1|2e-126|454|egr:104431689|interleukin-1 receptor-associated kinase 4 [EC:2.7.11.1]	-	-	-	gi|566151519|ref|XP_002299998.2|/0/hypothetical protein POPTR_0001s28710g [Populus trichocarpa]
Potri.005G074100.v3.0	1.86481	8.44302e-12	1.32766e-10	-	GO:0016020//membrane;GO:0016020//membrane	GO:0003824//catalytic activity;GO:0003824//catalytic activity	-	gi|566170032|ref|XP_006382897.1|/0/hypothetical protein POPTR_0005s07540g [Populus trichocarpa]
Potri.003G086600.v3.0	1.86391	1.66231e-22	4.97397e-21	-	-	-	-	gi|566161593|ref|XP_006385599.1|/3.93902e-106/hypothetical protein POPTR_0003s08480g [Populus trichocarpa]
Potri.010G138500.v3.0	1.86039	1.2683e-05	9.58865e-05	K01025|1|2e-134|479|jcu:105630588|	-	GO:0008146//sulfotransferase activity	-	gi|566190874|ref|XP_006378523.1|/0/sulfotransferase family protein [Populus trichocarpa]
Potri.018G131200.v3.0	1.85526	3.4244e-07	3.32806e-06	K01115|1|0.0|1686|pop:POPTR_0018s13110g|phospholipase D1/2 [EC:3.1.4.4]	GO:0030135//coated vesicle;GO:0009526//plastid envelope;GO:0016020//membrane	GO:0043168//anion binding;GO:0004620//phospholipase activity;GO:0046872//metal ion binding	GO:0010118//stomatal movement;GO:0010038//response to metal ion;GO:0006650//glycerophospholipid metabolic process;GO:0009738//abscisic acid-activated signaling pathway;GO:0044707	gi|566215609|ref|XP_002325225.2|/0/hypothetical protein POPTR_0018s13110g [Populus trichocarpa]
Potri.011G025200.v3.0	1.85374	2.35064e-302	7.83027e-300	K03146|1|2e-89|330|pop:POPTR_0011s00500g|thiamine thiazole synthase	GO:0009532//plastid stroma;GO:0009526//plastid envelope;GO:0009526//plastid envelope;GO:0009532//plastid stroma;GO:0009526//plastid envelope;GO:0009532//plastid stroma	GO:0046914//transition metal ion binding;GO:0042802//identical protein binding;GO:0042802//identical protein binding;GO:0046914//transition metal ion binding;GO:0042802//identical protein binding;GO:0046914//transition metal ion binding	GO:0006772//thiamine metabolic process;GO:0033554//cellular response to stress;GO:0018130;GO:0033554//cellular response to stress;GO:0018130;GO:0033554//cellular response to stress;GO:0018130	gi|224116086|ref|XP_002317206.1|/8.31707e-89/hypothetical protein POPTR_0011s00500g [Populus trichocarpa]
Potri.010G097200.v3.0	1.85215	2.54006e-14	4.79863e-13	K04730|1|4e-68|260|cmo:103488217|interleukin-1 receptor-associated kinase 1 [EC:2.7.11.1];K04733|2|5e-68|259|zma:100191370|interleukin-1 receptor-associated kinase 4 [EC:2.7.11.1]	GO:0031224//intrinsic component of membrane	GO:0016301//kinase activity;GO:0016628//oxidoreductase activity, acting on the CH-CH group of donors, NAD or NADP as acceptor;GO:0032550	GO:0006796//phosphate-containing compound metabolic process;GO:0006464//cellular protein modification process;GO:0044710	gi|255555553|ref|XP_002518813.1|/0/receptor-kinase, putative [Ricinus communis]
Potri.003G032200.v3.0	1.85096	3.4244e-07	3.32707e-06	-	-	-	GO:0006650//glycerophospholipid metabolic process	gi|566160518|ref|XP_006385307.1|/1.3892e-157/hypothetical protein POPTR_0003s02670g [Populus trichocarpa]
Potri.019G007300.v3.0	1.85004	8.95422e-15	1.74514e-13	K00276|1|2e-126|454|sot:102600413|primary-amine oxidase [EC:1.4.3.21];K04733|2|1e-122|441|pda:103699564|interleukin-1 receptor-associated kinase 4 [EC:2.7.11.1]	-	-	-	gi|566225166|ref|XP_006370997.1|/0/hypothetical protein POPTR_0019s02480g [Populus trichocarpa]
Potri.016G046700.v3.0	1.84831	9.4697e-16	1.9406e-14	K00208|1|0.0|704|pop:POPTR_0016s04600g|enoyl-[acyl-carrier protein] reductase I [EC:1.3.1.9 1.3.1.10]	GO:0009526//plastid envelope;GO:0009532//plastid stroma;GO:0009526//plastid envelope;GO:0009532//plastid stroma;GO:0009526//plastid envelope;GO:0009532//plastid stroma	GO:0046914//transition metal ion binding;GO:0036094//small molecule binding;GO:0016628//oxidoreductase activity, acting on the CH-CH group of donors, NAD or NADP as acceptor;GO:0046914//transition metal ion binding;GO:0036094//small molecule binding;GO:0016628//oxidoreductase activity, acting on the CH-CH group of donors, NAD or NADP as acceptor;GO:0046914//transition metal ion binding;GO:0036094…	GO:0006631//fatty acid metabolic process;GO:0006631//fatty acid metabolic process;GO:0006631//fatty acid metabolic process	gi|224137858|ref|XP_002322669.1|/0/hypothetical protein POPTR_0016s04600g [Populus trichocarpa]
Potri.014G122200.v3.0	1.848	2.07368e-11	3.16925e-10	K15920|1|0.0|709|atr:18422386|beta-D-xylosidase 4 [EC:3.2.1.37]	-	GO:0015926//glucosidase activity;GO:0015926//glucosidase activity;GO:0015926//glucosidase activity	GO:0044238//primary metabolic process;GO:0044238//primary metabolic process;GO:0044238//primary metabolic process	gi|566203826|ref|XP_002320310.2|/0/hypothetical protein POPTR_0014s11730g [Populus trichocarpa]
Potri.006G087000.v3.0	1.84747	1.58513e-06	1.40654e-05	K18835|1|2e-20|100|pmum:103344588|WRKY transcription factor 2	-	GO:0003677//DNA binding;GO:0001071//nucleic acid binding transcription factor activity	GO:0006351//transcription, DNA-templated	gi|566175254|ref|XP_002309066.2|/1.55397e-142/hypothetical protein POPTR_0006s08730g [Populus trichocarpa]
Potri.001G158000.v3.0	1.84696	8.7501e-06	6.78335e-05	K00750|1|4e-40|166|ppp:PHYPADRAFT_119507|glycogenin glucosyltransferase [EC:2.4.1.186]	-	GO:0016740//transferase activity;GO:0016740//transferase activity;GO:0016740//transferase activity	-	gi|566149244|ref|XP_006369029.1|/6.49897e-174/hypothetical protein POPTR_0001s15820g [Populus trichocarpa]
Potri.006G033300.v3.0	1.84241	2.84388e-20	7.54784e-19	K09754|1|0.0|1034|pop:POPTR_0006s03180g|coumaroylquinate(coumaroylshikimate) 3'-monooxygenase [EC:1.14.13.36]	GO:0031224//intrinsic component of membrane;GO:0031224//intrinsic component of membrane;GO:0031224//intrinsic component of membrane	GO:0016709//oxidoreductase activity, acting on paired donors, with incorporation or reduction of molecular oxygen, NAD(P)H as one donor, and incorporation of one atom of oxygen;GO:0046914//transition metal ion binding;GO:0046906//tetrapyrrole binding;GO:0016709//oxidoreductase activity, acting on paired donors, with incorporation or reduction of molecular oxygen, NAD(P)H as one donor, and incorpo…	GO:0044710;GO:0044710;GO:0044710	gi|224089905|ref|XP_002308860.1|/0/Cytochrome P450 98A3 family protein [Populus trichocarpa]
Potri.009G154100.v3.0	1.84171	2.09296e-17	4.75467e-16	K04730|1|0.0|697|pop:POPTR_0004s204001|interleukin-1 receptor-associated kinase 1 [EC:2.7.11.1]	-	GO:0005488;GO:0004672//protein kinase activity	GO:0016310//phosphorylation	gi|566188188|ref|XP_002312869.2|/0/hypothetical protein POPTR_0009s15610g [Populus trichocarpa]
Potri.001G221500.v3.0	1.83962	3.14042e-10	4.3551e-09	K14297|1|3e-25|116|zma:103640102|nuclear pore complex protein Nup98-Nup96	-	-	-	gi|566150440|ref|XP_006369400.1|/7.68383e-140/hypothetical protein POPTR_0001s22880g [Populus trichocarpa]
Potri.008G069900.v3.0	1.83722	2.93918e-27	1.07808e-25	-	GO:0043231//intracellular membrane-bounded organelle	-	GO:0009409//response to cold;GO:0006970//response to osmotic stress;GO:0006351//transcription, DNA-templated	gi|566182752|ref|XP_002311231.2|/0/hypothetical protein POPTR_0008s06990g [Populus trichocarpa]
Potri.004G068500.v3.0	1.8365	1.17231e-05	8.90207e-05	K14638|1|0.0|870|pop:POPTR_0004s06710g|solute carrier family 15 (peptide/histidine transporter), member 3/4	-	-	GO:0051234//establishment of localization;GO:0051707//response to other organism;GO:0051234//establishment of localization;GO:0051707//response to other organism	gi|224076868|ref|XP_002305027.1|/0/proton-dependent oligopeptide transport family protein [Populus trichocarpa]
Potri.010G137300.v3.0	1.8342	3.17136e-12	5.1584e-11	K01246|1|1e-147|523|pop:POPTR_0010s14710g|DNA-3-methyladenine glycosylase I [EC:3.2.2.20]	-	GO:0016798//hydrolase activity, acting on glycosyl bonds	GO:0006281//DNA repair	gi|566190852|ref|XP_002314913.2|/5.09096e-147/hypothetical protein POPTR_0010s14710g [Populus trichocarpa]
Potri.004G120100.v3.0	1.83329	1.31545e-14	2.53051e-13	K16297|1|0.0|659|pop:POPTR_0004s11930g|serine carboxypeptidase-like clade II [EC:3.4.16.-]	-	GO:0004180//carboxypeptidase activity	GO:0019538//protein metabolic process	gi|566166181|ref|XP_002306020.2|/0/serine carboxypeptidase S10 family protein [Populus trichocarpa]
Potri.002G148000.v3.0	1.83245	5.2039e-21	1.42757e-19	K13265|1|1e-98|321|gmx:100793687|vestitone reductase [EC:1.1.1.348]	GO:0044424;GO:0044424	GO:0016616//oxidoreductase activity, acting on the CH-OH group of donors, NAD or NADP as acceptor;GO:0036094//small molecule binding;GO:0048037//cofactor binding;GO:0016616//oxidoreductase activity, acting on the CH-OH group of donors, NAD or NADP as acceptor;GO:0036094//small molecule binding;GO:0048037//cofactor binding;GO:0016491//oxidoreductase activity;GO:0036094//small molecule binding;GO:0…	GO:0016132//brassinosteroid biosynthetic process;GO:0009699//phenylpropanoid biosynthetic process;GO:0016132//brassinosteroid biosynthetic process;GO:0009699//phenylpropanoid biosynthetic process;GO:0044249//cellular biosynthetic process;GO:0016131//brassinosteroid metabolic process;GO:1901362;GO:0044283//small molecule biosynthetic process;GO:0044710	gi|566158093|ref|XP_002301291.2|/3.42302e-180/hypothetical protein POPTR_0002s14890g [Populus trichocarpa]
Potri.015G144700.v3.0	1.8314	6.30396e-08	6.80307e-07	K12261|1|7e-110|398|gsl:Gasu_12440|2-hydroxyacyl-CoA lyase 1 [EC:4.1.-.-];K01904|2|1e-41|171|egu:105042958|4-coumarate--CoA ligase [EC:6.2.1.12]	GO:0005576//extracellular region;GO:0009536//plastid;GO:0005576//extracellular region;GO:0009536//plastid;GO:0005576//extracellular region;GO:0009536//plastid;GO:0005576//extracellular region;GO:0009536//plastid	GO:0016405//CoA-ligase activity;GO:0016405//CoA-ligase activity;GO:0016405//CoA-ligase activity;GO:0016405//CoA-ligase activity	GO:0010038//response to metal ion;GO:0010038//response to metal ion;GO:0010038//response to metal ion;GO:0010038//response to metal ion	gi|224137016|ref|XP_002322473.1|/0/AMP-dependent synthetase and ligase family protein [Populus trichocarpa]
Potri.002G258100.v3.0	1.83007	3.47796e-05	0.000244168	K17422|1|3e-117|295|mtr:MTR_5g045910|large subunit ribosomal protein L41;K13420|5|2e-107|279|pop:POPTR_0004s06420g|LRR receptor-like serine/threonine-protein kinase FLS2 [EC:2.7.11.1]	-	GO:0016772//transferase activity, transferring phosphorus-containing groups	-	gi|566160025|ref|XP_002303118.2|/0/hypothetical protein POPTR_0002s25980g [Populus trichocarpa]
Potri.002G059600.v3.0	1.82977	3.55902e-09	4.4362e-08	K19619|1|1e-20|102|eus:EUTSA_v10006713mg|tyrosyl-DNA phosphodiesterase 2 [EC:3.1.4.-];K03006|4|6e-19|96.3|zma:103647659|DNA-directed RNA polymerase II subunit RPB1 [EC:2.7.7.6];K00809|5|4e-13|77.0|pmum:103325206|deoxyhypusine synthase [EC:2.5.1.46]	-	-	-	gi|566156483|ref|XP_002300880.2|/4.03497e-107/hypothetical protein POPTR_0002s06050g [Populus trichocarpa]
Potri.004G206500.v3.0	1.82964	8.44302e-12	1.3283e-10	-	-	-	-	-
Potri.003G083200.v3.0	1.82863	6.80888e-06	5.39767e-05	-	-	-	GO:0000003//reproduction;GO:0000003//reproduction	gi|566161514|ref|XP_006385562.1|/4.00671e-120/Expansin-related protein 1 precursor [Populus trichocarpa]
Potri.019G040700.v3.0	1.82532	3.1999e-05	0.000226301	K16222|1|6e-36|153|brp:103855006|Dof zinc finger protein DOF5.5	-	GO:0046914//transition metal ion binding;GO:0003676//nucleic acid binding	GO:0006351//transcription, DNA-templated	gi|224144860|ref|XP_002325441.1|/0/hypothetical protein POPTR_0019s05720g [Populus trichocarpa]
Potri.010G182500.v3.0	1.82463	4.30592e-06	3.54162e-05	-	GO:0044424	GO:0032550;GO:0016788//hydrolase activity, acting on ester bonds;GO:0016876//ligase activity, forming aminoacyl-tRNA and related compounds	GO:0006412//translation;GO:0090304	gi|224112423|ref|XP_002316184.1|/0/Ca(2+)-dependent nuclease family protein [Populus trichocarpa]
Potri.001G298900.v3.0	1.82415	5.41042e-07	5.10029e-06	K15923|1|0.0|1338|pop:POPTR_0001s30610g|alpha-L-fucosidase 2 [EC:3.2.1.51]	-	GO:0004560//alpha-L-fucosidase activity;GO:0004560//alpha-L-fucosidase activity	-	gi|566151877|ref|XP_002298755.2|/0/hypothetical protein POPTR_0001s30610g [Populus trichocarpa]
Potri.010G237700.v3.0	1.82344	7.04268e-16	1.45604e-14	-	-	-	-	gi|566192552|ref|XP_002316502.2|/0/hypothetical protein POPTR_0010s24420g [Populus trichocarpa]
Potri.003G118200.v3.0	1.82038	5.60326e-09	6.805e-08	K00517|1|2e-104|380|osa:4348172|;K16084|3|1e-92|341|dosa:Os02t0569900-01|ent-cassa-12,15-diene 11-hydroxylase [EC:1.14.13.145];K05280|5|3e-92|340|pmum:103338591|flavonoid 3'-monooxygenase [EC:1.14.13.21]	-	GO:0046914//transition metal ion binding;GO:0016705//oxidoreductase activity, acting on paired donors, with incorporation or reduction of molecular oxygen;GO:0004497//monooxygenase activity;GO:0046906//tetrapyrrole binding	GO:0044710	gi|566162216|ref|XP_002303546.2|/0/hypothetical protein POPTR_0003s11810g [Populus trichocarpa]
Potri.011G029100.v3.0	1.81794	6.87176e-08	7.38652e-07	K04733|1|3e-118|426|vvi:100853577|interleukin-1 receptor-associated kinase 4 [EC:2.7.11.1]	-	GO:0016772//transferase activity, transferring phosphorus-containing groups	-	gi|566193464|ref|XP_002316623.2|/0/hypothetical protein POPTR_0011s03280g [Populus trichocarpa]
Potri.015G134600.v3.0	1.81632	1.44894e-83	1.63671e-81	K05282|1|0.0|659|pop:POPTR_0015s14030g|gibberellin 20-oxidase [EC:1.14.11.12]	-	GO:0046993;GO:0046914//transition metal ion binding;GO:0016706//oxidoreductase activity, acting on paired donors, with incorporation or reduction of molecular oxygen, 2-oxoglutarate as one donor, and incorporation of one atom each of oxygen into both donors;GO:0046993;GO:0046914//transition metal ion binding;GO:0016706//oxidoreductase activity, acting on paired donors, with incorporation or reduc…	GO:0048827//phyllome development;GO:0009725//response to hormone;GO:0048572//short-day photoperiodism;GO:0000902//cell morphogenesis;GO:0016999//antibiotic metabolic process;GO:0009791//post-embryonic development;GO:0009685//gibberellin metabolic process;GO:0048827//phyllome development;GO:0009725//response to hormone;GO:0048572//short-day photoperiodism;GO:0000902//cell morphogenesis;GO:0016999/…	gi|224120176|ref|XP_002318263.1|/0/gibberellin 20-oxidase family protein [Populus trichocarpa]
Potri.018G105500.v3.0	1.81605	1.2963e-36	6.15084e-35	K13065|1|0.0|881|pop:POPTR_0018s11450g|shikimate O-hydroxycinnamoyltransferase [EC:2.3.1.133]	-	GO:0050737	GO:0065007//biological regulation;GO:0009699//phenylpropanoid biosynthetic process	gi|224142375|ref|XP_002324534.1|/0/hypothetical protein POPTR_0018s11450g [Populus trichocarpa]
Potri.005G008800.v3.0	1.81507	8.31822e-40	4.26292e-38	K10406|1|4e-71|270|tcc:TCM_032503|kinesin family member C2/C3	-	-	-	gi|566168703|ref|XP_006382330.1|/0/hypothetical protein POPTR_0005s01090g [Populus trichocarpa]
Potri.019G105100.v3.0	1.81429	1.74562e-08	2.00796e-07	K13648|1|0.0|1025|pop:POPTR_0019s13610g|alpha-1,4-galacturonosyltransferase [EC:2.4.1.43]	GO:0043231//intracellular membrane-bounded organelle	GO:0008194//UDP-glycosyltransferase activity	GO:0044723	gi|566243999|ref|XP_006371608.1|/0/glycosyl transferase protein A [Populus trichocarpa]
Potri.013G060000.v3.0	1.81399	5.41042e-07	5.10177e-06	K00276|1|0.0|713|sot:102600413|primary-amine oxidase [EC:1.4.3.21];K04733|4|1e-97|358|mdm:103412692|interleukin-1 receptor-associated kinase 4 [EC:2.7.11.1]	-	GO:0004672//protein kinase activity;GO:0032550	GO:0006464//cellular protein modification process;GO:0008037//cell recognition	gi|224123816|ref|XP_002319171.1|/0/hypothetical protein POPTR_0013s05650g [Populus trichocarpa]
Potri.003G188500.v3.0	1.81321	2.18156e-33	9.62392e-32	K01904|1|0.0|880|pop:POPTR_0003s18720g|4-coumarate--CoA ligase [EC:6.2.1.12]	-	GO:0016703;GO:0036094//small molecule binding;GO:0016405//CoA-ligase activity;GO:0016703;GO:0036094//small molecule binding;GO:0016405//CoA-ligase activity	GO:0009698//phenylpropanoid metabolic process;GO:0006950//response to stress;GO:0051707//response to other organism;GO:0009416//response to light stimulus;GO:0009698//phenylpropanoid metabolic process;GO:0006950//response to stress;GO:0051707//response to other organism;GO:0009416//response to light stimulus	gi|566163417|ref|XP_002304825.2|/0/4-coumarate-CoA ligase family protein [Populus trichocarpa]
Potri.004G114400.v3.0	1.81165	4.63172e-43	2.56711e-41	K15889|1|1e-40|168|mdm:103411406|prenylcysteine alpha-carboxyl methylesterase [EC:3.1.1.-];K12951|2|3e-09|64.3|smo:SELMODRAFT_448085|cation-transporting P-type ATPase D [EC:3.6.3.-];K03036|3|1e-06|55.5|aly:ARALYDRAFT_336019|26S proteasome regulatory subunit N6	-	-	-	gi|566166087|ref|XP_006384278.1|/6.00513e-99/hypothetical protein POPTR_0004s11300g [Populus trichocarpa]
Potri.T023500.v3.0	1.80872	1.26148e-16	2.72001e-15	K04733|1|1e-169|597|pop:POPTR_0001s43900g|interleukin-1 receptor-associated kinase 4 [EC:2.7.11.1]	-	-	-	gi|566195187|ref|XP_006377792.1|/0/hypothetical protein POPTR_0011s12880g [Populus trichocarpa]
Potri.005G141300.v3.0	1.80841	3.05898e-51	2.0675e-49	K18801|1|2e-36|154|atr:18427851|glucuronoxylan 4-O-methyltransferase [EC:2.1.1.112]	-	-	-	gi|224081737|ref|XP_002306483.1|/1.5909e-140/hypothetical protein POPTR_0005s18480g [Populus trichocarpa]
Potri.T115200.v3.0	1.80813	2.0795e-21	5.86229e-20	K01783|1|9e-103|374|pop:POPTR_0001s34010g|ribulose-phosphate 3-epimerase [EC:5.1.3.1]	GO:0016020//membrane;GO:0016020//membrane;GO:0016020//membrane	GO:0043169//cation binding;GO:0016857//racemase and epimerase activity, acting on carbohydrates and derivatives;GO:0043169//cation binding;GO:0016857//racemase and epimerase activity, acting on carbohydrates and derivatives;GO:0043169//cation binding;GO:0016857//racemase and epimerase activity, acting on carbohydrates and derivatives	GO:0006007//glucose catabolic process;GO:0006007//glucose catabolic process;GO:0006007//glucose catabolic process	gi|224060236|ref|XP_002300099.1|/1.28579e-121/ribulose-phosphate 3-epimerase family protein [Populus trichocarpa]
Potri.013G005700.v3.0	1.80735	1.07238e-05	8.18894e-05	K14504|1|1e-133|476|rcu:RCOM_1630040|xyloglucan:xyloglucosyl transferase TCH4 [EC:2.4.1.207];K08235|3|3e-133|475|jcu:105635617|xyloglucan:xyloglucosyl transferase [EC:2.4.1.207]	GO:0005576//extracellular region;GO:0030312//external encapsulating structure	GO:0016798//hydrolase activity, acting on glycosyl bonds;GO:0016758//transferase activity, transferring hexosyl groups	GO:0044042//glucan metabolic process	gi|566198694|ref|XP_002318936.2|/8.18011e-173/putative xyloglucan endotransglycosylase family protein [Populus trichocarpa]
Potri.003G030700.v3.0	1.80428	8.76046e-05	0.000568898	-	-	GO:0004721//phosphoprotein phosphatase activity	GO:0009267//cellular response to starvation;GO:0006351//transcription, DNA-templated;GO:0009247//glycolipid biosynthetic process	gi|566160477|ref|XP_006385288.1|/0/hypothetical protein POPTR_0003s02480g [Populus trichocarpa]
Potri.008G110500.v3.0	1.80248	1.59584e-10	2.269e-09	K00876|1|2e-16|88.6|mtr:MTR_4g103620|uridine kinase [EC:2.7.1.48]	GO:0044424;GO:0044424;GO:0044424	GO:0032550;GO:0019206//nucleoside kinase activity;GO:0004812//aminoacyl-tRNA ligase activity;GO:0032550;GO:0019206//nucleoside kinase activity;GO:0004812//aminoacyl-tRNA ligase activity;GO:0032550;GO:0019206//nucleoside kinase activity;GO:0004812//aminoacyl-tRNA ligase activity	GO:0009174;GO:0006418//tRNA aminoacylation for protein translation;GO:0009174;GO:0006418//tRNA aminoacylation for protein translation;GO:0009174;GO:0006418//tRNA aminoacylation for protein translation	gi|566183373|ref|XP_002312355.2|/0/phosphoribulokinase/uridine kinase family protein [Populus trichocarpa]
Potri.T168100.v3.0	1.79786	9.94494e-51	6.62556e-49	-	-	GO:0032550;GO:0016462//pyrophosphatase activity	-	gi|566192383|ref|XP_002315329.2|/0/hypothetical protein POPTR_0010s23540g [Populus trichocarpa]
Potri.008G060600.v3.0	1.7972	5.26536e-54	3.76122e-52	K01930|1|2e-119|430|pop:POPTR_0010s20530g|folylpolyglutamate synthase [EC:6.3.2.17]	GO:0009532//plastid stroma;GO:0009532//plastid stroma;GO:0009532//plastid stroma;GO:0009532//plastid stroma	GO:0032550;GO:0016881//acid-amino acid ligase activity;GO:0032550;GO:0016881//acid-amino acid ligase activity;GO:0032550;GO:0016881//acid-amino acid ligase activity;GO:0032550;GO:0016881//acid-amino acid ligase activity	GO:0009059//macromolecule biosynthetic process;GO:0006760//folic acid-containing compound metabolic process;GO:0009059//macromolecule biosynthetic process;GO:0006760//folic acid-containing compound metabolic process;GO:0009059//macromolecule biosynthetic process;GO:0006760//folic acid-containing compound metabolic process;GO:0009059//macromolecule biosynthetic process;GO:0006760//folic acid-conta…	gi|566182613|ref|XP_002311192.2|/0/DHFS-FPGS B family protein [Populus trichocarpa]
Potri.010G071500.v3.0	1.79579	3.85502e-13	6.68688e-12	K08176|1|0.0|820|pop:POPTR_0010s08230g|MFS transporter, PHS family, inorganic phosphate transporter	GO:0031224//intrinsic component of membrane;GO:0031224//intrinsic component of membrane;GO:0031224//intrinsic component of membrane	GO:0015291//secondary active transmembrane transporter activity;GO:0015291//secondary active transmembrane transporter activity;GO:0015291//secondary active transmembrane transporter activity	GO:0044763;GO:0015698//inorganic anion transport;GO:0044763;GO:0015698//inorganic anion transport;GO:0044763;GO:0015698//inorganic anion transport	gi|566189748|ref|XP_006378340.1|/0/phosphate transporter 2 family protein [Populus trichocarpa]
Potri.006G142600.v3.0	1.79236	0	0	K11426|1|2e-26|120|sly:101250545|SET and MYND domain-containing protein;K19476|3|2e-10|67.0|mdm:103418875|vacuolar protein sorting-associated protein IST1	GO:0005618//cell wall;GO:0043231//intracellular membrane-bounded organelle;GO:0005576//extracellular region	GO:0046914//transition metal ion binding;GO:0016623	GO:0006952//defense response;GO:0009886//post-embryonic morphogenesis;GO:0006091//generation of precursor metabolites and energy;GO:0006873//cellular ion homeostasis;GO:0030001//metal ion transport	gi|566176413|ref|XP_006381632.1|/7.68931e-122/hypothetical protein POPTR_0006s14510g [Populus trichocarpa]
Potri.017G147200.v3.0	1.79174	3.95608e-06	3.27284e-05	-	-	-	-	gi|566210608|ref|XP_006372386.1|/7.5786e-32/hypothetical protein POPTR_0017s01120g [Populus trichocarpa]
Potri.001G188500.v3.0	1.79141	3.95608e-06	3.27367e-05	K17894|1|4e-28|126|sita:101775857|GATA-binding protein 2;K17604|2|2e-07|57.4|bdi:100829961|zinc finger SWIM domain-containing protein 3;K19027|5|7e-07|55.8|obr:102720665|zinc finger FYVE domain-containing protein 26	-	GO:0003677//DNA binding	GO:0006351//transcription, DNA-templated	gi|255549860|ref|XP_002515981.1|/8.70894e-85/GATA transcription factor, putative [Ricinus communis]
Potri.T139200.v3.0	1.79043	1.5008e-08	1.73675e-07	K18848|1|0.0|717|pop:POPTR_0019s03230g|indole-3-acetate O-methyltransferase [EC:2.1.1.278]	-	-	-	gi|566226747|ref|XP_002325326.2|/0/hypothetical protein POPTR_0019s03230g [Populus trichocarpa]
Potri.004G181900.v3.0	1.78958	9.26122e-07	8.47345e-06	K13126|1|3e-12|73.2|fve:101312606|polyadenylate-binding protein	-	GO:0003676//nucleic acid binding;GO:0003676//nucleic acid binding	GO:0010243//response to organonitrogen compound;GO:0009887//organ morphogenesis;GO:0008361//regulation of cell size;GO:0006351//transcription, DNA-templated;GO:0003006//developmental process involved in reproduction;GO:0010243//response to organonitrogen compound;GO:0009887//organ morphogenesis;GO:0008361//regulation of cell size;GO:0006351//transcription, DNA-templated;GO:0003006//developmental …	gi|224078478|ref|XP_002305547.1|/6.08838e-151/no apical meristem family protein [Populus trichocarpa]
Potri.005G116800.v3.0	1.78901	1.17388e-07	1.2255e-06	K13126|1|2e-15|84.7|fve:101312606|polyadenylate-binding protein;K00162|2|6e-07|56.2|obr:102719045|pyruvate dehydrogenase E1 component beta subunit [EC:1.2.4.1];K02437|3|8e-07|55.8|pxb:103941124|glycine cleavage system H protein;K05941|4|2e-06|54.3|mdm:103435918|glutathione gamma-glutamylcysteinyltransferase [EC:2.3.2.15]	GO:0043231//intracellular membrane-bounded organelle;GO:0043231//intracellular membrane-bounded organelle;GO:0043231//intracellular membrane-bounded organelle;GO:0043231//intracellular membrane-bounded organelle	GO:0003676//nucleic acid binding;GO:0003676//nucleic acid binding;GO:0003676//nucleic acid binding;GO:0003676//nucleic acid binding	GO:0006351//transcription, DNA-templated;GO:0010243//response to organonitrogen compound;GO:0006351//transcription, DNA-templated;GO:0010243//response to organonitrogen compound;GO:0006351//transcription, DNA-templated;GO:0010243//response to organonitrogen compound;GO:0006351//transcription, DNA-templated;GO:0010243//response to organonitrogen compound	gi|327397084|dbj|BAK14359.1|/0/transcription factor [Populus trichocarpa]
Potri.011G030100.v3.0	1.78805	1.84652e-07	1.86452e-06	K04733|1|3e-120|433|vvi:100853577|interleukin-1 receptor-associated kinase 4 [EC:2.7.11.1]	-	GO:0016772//transferase activity, transferring phosphorus-containing groups	-	gi|566193464|ref|XP_002316623.2|/0/hypothetical protein POPTR_0011s03280g [Populus trichocarpa]
Potri.007G021300.v3.0	1.7879	5.24442e-59	4.11548e-57	K08241|1|6e-102|371|tcc:TCM_000324|jasmonate O-methyltransferase [EC:2.1.1.141]	-	GO:0008757//S-adenosylmethionine-dependent methyltransferase activity;GO:0008757//S-adenosylmethionine-dependent methyltransferase activity	GO:0008152//metabolic process;GO:0008152//metabolic process	gi|525346294|gb|AGR50490.1|/1.14795e-112/S-adenosyl-L-methionine:salicylic acid carboxyl methyltransferase [Populus trichocarpa]
Potri.016G142300.v3.0	1.78691	8.06876e-09	9.64852e-08	-	GO:0031225//anchored component of membrane;GO:0005911//cell-cell junction;GO:0044464	-	-	gi|566210351|ref|XP_002323694.2|/2.71516e-82/hypothetical protein POPTR_0016s14900g [Populus trichocarpa]
Potri.003G069700.v3.0	1.78689	3.47796e-05	0.000244063	K11517|1|5e-104|379|tcc:TCM_029192|(S)-2-hydroxy-acid oxidase [EC:1.1.3.15];K15687|3|2e-07|58.5|pop:POPTR_0004s14200g|E3 ubiquitin-protein ligase makorin [EC:2.3.2.27];K10706|5|5e-06|53.5|mis:MICPUN_61222|senataxin [EC:3.6.4.-]	-	-	-	gi|566161248|ref|XP_002304233.2|/0/hypothetical protein POPTR_0003s06730g [Populus trichocarpa]
Potri.008G158000.v3.0	1.78668	2.65194e-55	1.95423e-53	-	-	-	GO:0015995//chlorophyll biosynthetic process;GO:0009639//response to red or far red light;GO:0009411//response to UV;GO:0015995//chlorophyll biosynthetic process;GO:0009639//response to red or far red light;GO:0009411//response to UV	gi|566184197|ref|XP_002312552.2|/6.88241e-88/early light-induced protein precursor [Populus trichocarpa]
Potri.016G057400.v3.0	1.78613	1.41939e-18	3.45019e-17	K15429|1|1e-50|201|pvu:PHAVU_003G176600g|tRNA (guanine37-N1)-methyltransferase [EC:2.1.1.228];K10761|3|1e-45|184|cic:CICLE_v10027573mg|tRNA(His) guanylyltransferase [EC:2.7.7.79];K19619|4|7e-45|182|eus:EUTSA_v10006713mg|tyrosyl-DNA phosphodiesterase 2 [EC:3.1.4.-]	-	-	-	gi|566208909|ref|XP_006373789.1|/0/hypothetical protein POPTR_0016s05780g [Populus trichocarpa]
Potri.004G156400.v3.0	1.78427	3.1999e-05	0.0002264	K05909|1|0.0|1108|pop:POPTR_0004s16370g|laccase [EC:1.10.3.2]	GO:0005576//extracellular region;GO:0005576//extracellular region	GO:0046914//transition metal ion binding;GO:0016682//oxidoreductase activity, acting on diphenols and related substances as donors, oxygen as acceptor;GO:0046914//transition metal ion binding;GO:0016682//oxidoreductase activity, acting on diphenols and related substances as donors, oxygen as acceptor	GO:0009808//lignin metabolic process;GO:0009808//lignin metabolic process	gi|224077852|ref|XP_002305436.1|/0/hypothetical protein POPTR_0004s16370g [Populus trichocarpa]
Potri.013G157900.v3.0	1.78407	0	0	K00487|1|0.0|958|pop:POPTR_0013s15380g|trans-cinnamate 4-monooxygenase [EC:1.14.13.11]	GO:0005618//cell wall;GO:0043231//intracellular membrane-bounded organelle;GO:0016020//membrane;GO:0005618//cell wall;GO:0043231//intracellular membrane-bounded organelle;GO:0016020//membrane	GO:0046906//tetrapyrrole binding;GO:0046914//transition metal ion binding;GO:0016709//oxidoreductase activity, acting on paired donors, with incorporation or reduction of molecular oxygen, NAD(P)H as one donor, and incorporation of one atom of oxygen;GO:0046906//tetrapyrrole binding;GO:0046914//transition metal ion binding;GO:0016709//oxidoreductase activity, acting on paired donors, with incorpo…	GO:0009314//response to radiation;GO:0009698//phenylpropanoid metabolic process;GO:0006950//response to stress;GO:0048229//gametophyte development;GO:0009314//response to radiation;GO:0009698//phenylpropanoid metabolic process;GO:0006950//response to stress;GO:0048229//gametophyte development	gi|224126973|ref|XP_002319975.1|/0/trans-cinnamate 4-monooxygenase family protein [Populus trichocarpa]
Potri.006G056100.v3.0	1.78183	5.54858e-13	9.52832e-12	-	-	-	-	gi|566174624|ref|XP_006381023.1|/2.02299e-18/hypothetical protein POPTR_0006s05480g [Populus trichocarpa]
Potri.001G055100.v3.0	1.78099	7.81462e-12	1.23479e-10	K16732|1|0.0|1011|pop:POPTR_0001s13960g|protein regulator of cytokinesis 1	-	GO:0015631//tubulin binding	GO:0007010//cytoskeleton organization	gi|566148856|ref|XP_002299300.2|/0/hypothetical protein POPTR_0001s13960g [Populus trichocarpa]
Potri.004G162200.v3.0	1.77879	6.65698e-10	8.9174e-09	K01179|1|0.0|915|pop:POPTR_0004s16900g|endoglucanase [EC:3.2.1.4]	-	GO:0016798//hydrolase activity, acting on glycosyl bonds	GO:0044238//primary metabolic process	gi|566166943|ref|XP_002305460.2|/0/hypothetical protein POPTR_0004s16900g [Populus trichocarpa]
Potri.015G132200.v3.0	1.77837	2.6076e-17	5.85455e-16	K00924|1|1e-127|458|tcc:TCM_029800|	GO:0031224//intrinsic component of membrane;GO:0031224//intrinsic component of membrane	GO:0032550;GO:0004672//protein kinase activity;GO:0016791//phosphatase activity;GO:0032550;GO:0004672//protein kinase activity;GO:0016791//phosphatase activity	GO:0009886//post-embryonic morphogenesis;GO:0048229//gametophyte development;GO:0006464//cellular protein modification process;GO:0006796//phosphate-containing compound metabolic process;GO:0003006//developmental process involved in reproduction;GO:0009888//tissue development;GO:0009664//plant-type cell wall organization;GO:0045165//cell fate commitment;GO:0009886//post-embryonic morphogenesis;GO…	gi|566198448|ref|XP_002318267.2|/0/PTH-1 family protein [Populus trichocarpa]
Potri.015G133800.v3.0	1.77796	5.51194e-69	5.09737e-67	K18443|1|2e-123|444|rcu:RCOM_0732470|golgi-specific brefeldin A-resistance guanine nucleotide exchange factor 1;K13199|2|4e-22|107|mtr:MTR_7g081660|plasminogen activator inhibitor 1 RNA-binding protein;K11262|3|3e-12|74.7|crb:CARUB_v10008063mg|acetyl-CoA carboxylase / biotin carboxylase 1 [EC:6.4.1.2 6.3.4.14];K11267|4|3e-11|71.6|mtr:MTR_091s0011|sister chromatid cohesion protein PDS5	GO:0005576//extracellular region	GO:0004175//endopeptidase activity;GO:0005515//protein binding	GO:0019538//protein metabolic process;GO:0044092//negative regulation of molecular function	gi|566207525|ref|XP_002321861.2|/0/subtilase family protein [Populus trichocarpa]
Potri.004G086300.v3.0	1.77761	1.23087e-09	1.60791e-08	K09422|1|3e-150|532|pop:POPTR_0004s08480g|myb proto-oncogene protein, plant	-	GO:0003676//nucleic acid binding	GO:0009725//response to hormone	gi|224077334|ref|XP_002305215.1|/1.33301e-149/hypothetical protein POPTR_0004s08480g [Populus trichocarpa]
Potri.010G149600.v3.0	1.77748	2.78066e-67	2.48018e-65	-	-	-	-	gi|118484801|gb|ABK94268.1|/1.32566e-24/unknown [Populus trichocarpa]
Potri.002G157800.v3.0	1.77529	1.07238e-05	8.19086e-05	K13667|1|1e-156|554|tcc:TCM_005367|protein glucosyltransferase [EC:2.4.1.-]	-	-	-	gi|566158268|ref|XP_002301351.2|/0/hypothetical protein POPTR_0002s15930g [Populus trichocarpa]
Potri.009G042500.v3.0	1.774	0.000138001	0.000862209	K05909|1|0.0|1153|pop:POPTR_0009s04720g|laccase [EC:1.10.3.2]	GO:0005576//extracellular region	GO:0046914//transition metal ion binding;GO:0016682//oxidoreductase activity, acting on diphenols and related substances as donors, oxygen as acceptor	GO:0009808//lignin metabolic process;GO:0009832//plant-type cell wall biogenesis	gi|224106309|ref|XP_002314124.1|/0/hypothetical protein POPTR_0009s04720g [Populus trichocarpa]
Potri.T033800.v3.0	1.77372	0.000152206	0.000939629	K12177|1|0.0|734|pop:POPTR_0017s10410g|COP9 signalosome complex subunit 3	GO:0043234//protein complex	-	GO:0051319;GO:0000338//protein deneddylation	gi|566212567|ref|XP_002323991.2|/0/hypothetical protein POPTR_0017s10410g [Populus trichocarpa]
Potri.010G049700.v3.0	1.76996	6.09458e-10	8.20105e-09	-	-	GO:0016798//hydrolase activity, acting on glycosyl bonds	GO:0044238//primary metabolic process	gi|470148922|ref|XP_004309996.1|/0/PREDICTED: endoglucanase-like [Fragaria vesca subsp. vesca]
Potri.004G196000.v3.0	1.76972	2.26724e-45	1.33841e-43	-	-	-	-	gi|566167625|ref|XP_006384739.1|/6.76429e-76/hypothetical protein POPTR_0004s20680g [Populus trichocarpa]
Potri.016G017400.v3.0	1.7669	5.41042e-07	5.10324e-06	K08237|1|2e-81|303|atr:18448124|hydroquinone glucosyltransferase [EC:2.4.1.218];K12938|3|3e-64|246|fve:101302986|anthocyanidin 5,3-O-glucosyltransferase [EC:2.4.1.-]	-	GO:0016757//transferase activity, transferring glycosyl groups	-	gi|566208191|ref|XP_006373644.1|/0/hypothetical protein POPTR_0016s01890g [Populus trichocarpa]
Potri.019G078100.v3.0	1.76553	1.68874e-07	1.71848e-06	K13081|1|2e-47|142|jcu:105641976|leucoanthocyanidin reductase [EC:1.17.1.3]	-	GO:0036094//small molecule binding	-	gi|566240009|ref|XP_006371454.1|/3.37595e-162/hypothetical protein POPTR_0019s10680g [Populus trichocarpa]
Potri.005G071300.v3.0	1.76308	2.00512e-07	2.01531e-06	K10664|1|3e-59|230|vvi:100854068|E3 ubiquitin-protein ligase ATL6/9/15/31/42/55 [EC:2.3.2.27];K19041|2|6e-45|182|rcu:RCOM_1037570|E3 ubiquitin-protein ligase RNF38/44 [EC:2.3.2.27]	-	GO:0046872//metal ion binding	-	gi|566169977|ref|XP_002307066.2|/0/hypothetical protein POPTR_0005s07220g [Populus trichocarpa]
Potri.012G035200.v3.0	1.76275	6.58274e-55	4.81824e-53	-	-	-	-	gi|224120536|ref|XP_002318354.1|/4.18967e-116/hypothetical protein POPTR_0012s01020g [Populus trichocarpa]
Potri.007G020900.v3.0	1.76194	1.02886e-11	1.60782e-10	K08900|1|0.0|664|jcu:105650331|mitochondrial chaperone BCS1	GO:0043231//intracellular membrane-bounded organelle;GO:0016020//membrane	GO:0017111//nucleoside-triphosphatase activity;GO:0032550	GO:0010243//response to organonitrogen compound;GO:0009696//salicylic acid metabolic process;GO:0009814//defense response, incompatible interaction;GO:0009605//response to external stimulus	gi|566181094|ref|XP_002310261.2|/0/AAA-type ATPase family protein [Populus trichocarpa]
Potri.015G002800.v3.0	1.76185	0	0	K18054|1|5e-59|229|sita:101760942|2'-deoxymugineic-acid 2'-dioxygenase / mugineic-acid 3-dioxygenase [EC:1.14.11.24 1.14.11.25];K00475|2|1e-57|224|mdm:103400025|naringenin 3-dioxygenase [EC:1.14.11.9]	-	GO:0016706//oxidoreductase activity, acting on paired donors, with incorporation or reduction of molecular oxygen, 2-oxoglutarate as one donor, and incorporation of one atom each of oxygen into both donors	GO:0044710;GO:0051707//response to other organism	gi|590674601|ref|XP_007039214.1|/5.79159e-170/2-oxoglutarate (2OG) and Fe(II)-dependent oxygenase superfamily protein [Theobroma cacao]
Potri.002G092700.v3.0	1.76087	0	0	K11262|1|0.0|4467|pop:POPTR_0002s09330g|acetyl-CoA carboxylase / biotin carboxylase 1 [EC:6.4.1.2 6.3.4.14]	-	GO:0016421//CoA carboxylase activity;GO:0043169//cation binding;GO:0016879//ligase activity, forming carbon-nitrogen bonds;GO:0032550	GO:0006631//fatty acid metabolic process	gi|566157090|ref|XP_006386394.1|/0/hypothetical protein POPTR_0002s09330g [Populus trichocarpa]
Potri.T063100.v3.0	1.75785	3.16072e-07	3.08465e-06	K01601|1|9e-42|168|vvi:4025045|ribulose-bisphosphate carboxylase large chain [EC:4.1.1.39]	GO:0009536//plastid	GO:0046872//metal ion binding;GO:0016491//oxidoreductase activity;GO:0016831//carboxy-lyase activity	GO:0044237//cellular metabolic process;GO:0015977//carbon fixation	gi|418971872|gb|AFX68204.1|/3.68302e-42/ribulose-1,5-bisphosphate carboxylase/oxygenase large subunit, partial (chloroplast) [Cyanella orchidiformis]
Potri.017G047800.v3.0	1.75525	3.68404e-08	4.08927e-07	K15104|1|1e-162|573|pop:POPTR_0017s07510g|solute carrier family 25 (mitochondrial oxoglutarate transporter), member 11	GO:0005740//mitochondrial envelope;GO:0031224//intrinsic component of membrane	GO:0046943//carboxylic acid transmembrane transporter activity	GO:0044763;GO:0046942//carboxylic acid transport	gi|224140749|ref|XP_002323741.1|/4.0729e-162/hypothetical protein POPTR_0017s07510g [Populus trichocarpa]
Potri.017G126200.v3.0	1.75045	6.69046e-33	2.92383e-31	K13448|1|4e-78|291|pop:POPTR_0005s14430g|calcium-binding protein CML	-	GO:0046872//metal ion binding	-	gi|566171325|ref|XP_006383316.1|/1.51592e-77/putative calmodulin-related family protein [Populus trichocarpa]
Potri.016G088700.v3.0	1.75018	1.20405e-34	5.4744e-33	K06464|1|9e-09|62.4|atr:105420786|integrin beta 2;K06588|1|9e-09|62.4|atr:105420786|integrin beta 5;K19519|1|9e-09|62.4|atr:105420786|transforming growth factor-beta-induced protein	GO:0016020//membrane	-	GO:0009832//plant-type cell wall biogenesis	gi|224140183|ref|XP_002323464.1|/9.52494e-100/fasciclin-like AGP 13 family protein [Populus trichocarpa]
Potri.009G005100.v3.0	1.74843	1.24497e-98	1.65212e-96	K04565|1|4e-62|238|pop:POPTR_0009s01050g|superoxide dismutase, Cu-Zn family [EC:1.15.1.1]	GO:0009536//plastid;GO:0009536//plastid;GO:0009536//plastid;GO:0009536//plastid;GO:0009536//plastid;GO:0009536//plastid	GO:0003824//catalytic activity;GO:0016209//antioxidant activity;GO:0043169//cation binding;GO:0003824//catalytic activity;GO:0016209//antioxidant activity;GO:0043169//cation binding;GO:0003824//catalytic activity;GO:0016209//antioxidant activity;GO:0043169//cation binding;GO:0003824//catalytic activity;GO:0016209//antioxidant activity;GO:0043169//cation binding;GO:0003824//catalytic activity;GO:0…	GO:0044710;GO:0072593//reactive oxygen species metabolic process;GO:0044710;GO:0072593//reactive oxygen species metabolic process;GO:0044710;GO:0072593//reactive oxygen species metabolic process;GO:0044710;GO:0072593//reactive oxygen species metabolic process;GO:0044710;GO:0072593//reactive oxygen species metabolic process;GO:0044710;GO:0072593//reactive oxygen species metabolic process	gi|566185685|ref|XP_006378938.1|/1.08069e-86/hypothetical protein POPTR_0009s01050g [Populus trichocarpa]
Potri.015G071500.v3.0	1.74592	1.25634e-38	6.2425e-37	-	-	-	-	gi|224133432|ref|XP_002321566.1|/2.26753e-47/hypothetical protein POPTR_0015s08290g [Populus trichocarpa]
Potri.016G037200.v3.0	1.74234	7.20428e-13	1.22492e-11	-	-	-	-	-
Potri.016G112000.v3.0	1.74045	6.94694e-45	4.04248e-43	K05909|1|0.0|1031|pop:POPTR_0016s11950g|laccase [EC:1.10.3.2]	GO:0005576//extracellular region;GO:0005576//extracellular region	GO:0046914//transition metal ion binding;GO:0016682//oxidoreductase activity, acting on diphenols and related substances as donors, oxygen as acceptor;GO:0046914//transition metal ion binding;GO:0016682//oxidoreductase activity, acting on diphenols and related substances as donors, oxygen as acceptor	GO:0009808//lignin metabolic process;GO:0009832//plant-type cell wall biogenesis;GO:0009808//lignin metabolic process;GO:0009832//plant-type cell wall biogenesis	gi|566209825|ref|XP_002322961.2|/0/hypothetical protein POPTR_0016s11950g [Populus trichocarpa]
Potri.009G025100.v3.0	1.73954	2.89566e-07	2.84126e-06	K13217|1|1e-135|484|aly:ARALYDRAFT_333729|pre-mRNA-processing factor 39;K19525|2|7e-11|69.7|pda:103722332|vacuolar protein sorting-associated protein 13A/C	GO:0009536//plastid;GO:0009536//plastid	-	-	gi|566186023|ref|XP_006379002.1|/0/hypothetical protein POPTR_0009s03000g [Populus trichocarpa]
Potri.009G019300.v3.0	1.73932	1.99719e-294	6.45527e-292	-	-	-	-	gi|224104587|ref|XP_002313489.1|/9.24711e-86/hypothetical protein POPTR_0009s02440g [Populus trichocarpa]
Potri.014G078000.v3.0	1.73924	5.23906e-28	1.97722e-26	K08150|1|8e-06|53.5|tcc:TCM_029440|MFS transporter, SP family, solute carrier family 2 (myo-inositol transporter), member 13	GO:0005773//vacuole;GO:0031224//intrinsic component of membrane;GO:0031090//organelle membrane	-	GO:0044763	gi|224127546|ref|XP_002320101.1|/0/hypothetical protein POPTR_0014s07400g [Populus trichocarpa]
Potri.005G008900.v3.0	1.73905	6.65814e-09	8.0472e-08	K17550|1|5e-26|119|cit:102615962|protein phosphatase 1 regulatory subunit 7;K19613|2|1e-09|64.3|mtr:MTR_1g101250|leucine-rich repeat protein SHOC2;K13420|3|1e-09|64.3|tcc:TCM_029671|LRR receptor-like serine/threonine-protein kinase FLS2 [EC:2.7.11.1]	-	-	-	gi|566168685|ref|XP_006382321.1|/2.31956e-77/hypothetical protein POPTR_0005s01010g, partial [Populus trichocarpa]
Potri.014G029900.v3.0	1.73697	1.4726e-09	1.90766e-08	K00750|1|0.0|680|sot:102593375|glycogenin glucosyltransferase [EC:2.4.1.186]	-	GO:0035251//UDP-glucosyltransferase activity;GO:0035251//UDP-glucosyltransferase activity	-	gi|566202143|ref|XP_006374946.1|/0/hypothetical protein POPTR_0014s02980g [Populus trichocarpa]
Potri.019G094700.v3.0	1.73697	3.95608e-06	3.27201e-05	K04733|1|9e-83|308|pop:POPTR_0144s00230g|interleukin-1 receptor-associated kinase 4 [EC:2.7.11.1];K16224|5|3e-80|300|eus:EUTSA_v10023115mg|senescence-induced receptor-like serine/threonine-protein kinase	-	GO:0016301//kinase activity	-	gi|566242291|ref|XP_006371503.1|/0/hypothetical protein POPTR_0019s124401g, partial [Populus trichocarpa]
Potri.011G126300.v3.0	1.73608	8.07704e-08	8.59997e-07	-	-	-	-	gi|566195155|ref|XP_002316935.2|/2.01498e-153/hypothetical protein POPTR_0011s12710g [Populus trichocarpa]
Potri.001G221700.v3.0	1.73405	4.72384e-09	5.80391e-08	K14297|1|2e-25|117|zma:103640102|nuclear pore complex protein Nup98-Nup96	-	-	-	gi|566150444|ref|XP_006369402.1|/1.64792e-142/hypothetical protein POPTR_0001s22900g [Populus trichocarpa]
Potri.016G057600.v3.0	1.73306	2.38442e-07	2.36594e-06	K15429|1|3e-53|209|pvu:PHAVU_003G176600g|tRNA (guanine37-N1)-methyltransferase [EC:2.1.1.228];K10761|3|2e-45|184|cic:CICLE_v10027573mg|tRNA(His) guanylyltransferase [EC:2.7.7.79];K13098|4|2e-44|181|eus:EUTSA_v10012621mg|RNA-binding protein FUS	GO:0043231//intracellular membrane-bounded organelle;GO:0005576//extracellular region;GO:0030312//external encapsulating structure	GO:0016798//hydrolase activity, acting on glycosyl bonds	GO:0006950//response to stress;GO:0051707//response to other organism;GO:0044238//primary metabolic process	gi|566208913|ref|XP_002323325.2|/0/hypothetical protein POPTR_0016s05800g [Populus trichocarpa]
Potri.008G101700.v3.0	1.72944	2.95688e-19	7.45385e-18	-	-	-	-	gi|118482932|gb|ABK93379.1|/5.34444e-29/unknown [Populus trichocarpa]
Potri.005G008600.v3.0	1.72403	7.20476e-11	1.05376e-09	K13466|1|5e-79|296|sly:543900|EIX receptor 1/2;K10406|5|5e-73|276|tcc:TCM_032503|kinesin family member C2/C3	-	-	-	gi|566168699|ref|XP_006382328.1|/0/hypothetical protein POPTR_0005s01070g [Populus trichocarpa]
Potri.012G091400.v3.0	1.7217	0.000138001	0.000862374	K00517|1|2e-105|382|ath:AT3G48360|	GO:0043231//intracellular membrane-bounded organelle;GO:0043231//intracellular membrane-bounded organelle	GO:0000989//transcription factor activity, transcription factor binding;GO:0046914//transition metal ion binding;GO:0008080//N-acetyltransferase activity;GO:0000989//transcription factor activity, transcription factor binding;GO:0046914//transition metal ion binding;GO:0008080//N-acetyltransferase activity	GO:0016570//histone modification;GO:0006351//transcription, DNA-templated;GO:0016570//histone modification;GO:0006351//transcription, DNA-templated	gi|566197602|ref|XP_006376888.1|/0/hypothetical protein POPTR_0012s09300g [Populus trichocarpa]
Potri.004G202900.v3.0	1.72038	1.11008e-18	2.71451e-17	-	GO:0043231//intracellular membrane-bounded organelle;GO:0043231//intracellular membrane-bounded organelle	-	GO:0009699//phenylpropanoid biosynthetic process;GO:0034285;GO:0009411//response to UV;GO:0009699//phenylpropanoid biosynthetic process;GO:0034285;GO:0009411//response to UV	gi|566167773|ref|XP_006384813.1|/1.09293e-72/hypothetical protein POPTR_0004s21310g [Populus trichocarpa]
Potri.001G144800.v3.0	1.72011	7.94576e-81	8.47678e-79	K02437|1|2e-50|199|pop:POPTR_0001s02770g|glycine cleavage system H protein	GO:0043234//protein complex;GO:0043231//intracellular membrane-bounded organelle;GO:0043234//protein complex;GO:0043231//intracellular membrane-bounded organelle;GO:0043234//protein complex;GO:0043231//intracellular membrane-bounded organelle	GO:0008168//methyltransferase activity	GO:0006546//glycine catabolic process;GO:0006546//glycine catabolic process;GO:0006546//glycine catabolic process	gi|566146849|ref|XP_006368429.1|/7.97353e-50/glycine cleavage system protein H precursor [Populus trichocarpa]
Potri.010G202900.v3.0	1.71955	1.68198e-05	0.000124339	-	-	-	-	gi|566191954|ref|XP_002316282.2|/0/hypothetical protein POPTR_0010s21040g [Populus trichocarpa]
Potri.002G087100.v3.0	1.71945	3.1999e-05	0.00022635	K14297|1|4e-17|89.7|zma:103640102|nuclear pore complex protein Nup98-Nup96	-	-	-	gi|566156981|ref|XP_006386379.1|/9.03571e-158/hypothetical protein POPTR_0002s08760g [Populus trichocarpa]
Potri.011G093400.v3.0	1.71926	6.82854e-111	1.04167e-108	K01728|1|0.0|823|pop:POPTR_0011s09580g|pectate lyase [EC:4.2.2.2]	-	GO:0016837;GO:0016837	-	gi|566194606|ref|XP_006377651.1|/0/hypothetical protein POPTR_0011s09580g [Populus trichocarpa]
Potri.004G230800.v3.0	1.71882	1.48977e-14	2.85241e-13	K13126|1|3e-07|57.4|fve:101312606|polyadenylate-binding protein	-	-	-	gi|566168359|ref|XP_006385105.1|/0/hypothetical protein POPTR_0004s23970g [Populus trichocarpa]
Potri.014G096000.v3.0	1.71859	1.51521e-05	0.00011288	K08237|1|0.0|903|pop:POPTR_0014s09170g|hydroquinone glucosyltransferase [EC:2.4.1.218]	-	GO:0035251//UDP-glucosyltransferase activity	GO:0006805//xenobiotic metabolic process	gi|224127890|ref|XP_002320189.1|/0/putative flavonol 3-o-glucosyltransferase family protein [Populus trichocarpa]
Potri.015G147300.v3.0	1.7175	0	0	K13065|1|2e-40|168|bdi:100821527|shikimate O-hydroxycinnamoyltransferase [EC:2.3.1.133]	-	GO:0016747//transferase activity, transferring acyl groups other than amino-acyl groups;GO:0016747//transferase activity, transferring acyl groups other than amino-acyl groups	-	gi|224137084|ref|XP_002322489.1|/0/transferase family protein [Populus trichocarpa]
Potri.008G107600.v3.0	1.71648	1.78503e-16	3.82615e-15	K00382|1|0.0|1037|pop:POPTR_0008s10700g|dihydrolipoamide dehydrogenase [EC:1.8.1.4]	GO:0009526//plastid envelope;GO:0009532//plastid stroma;GO:0031981//nuclear lumen	GO:0016668//oxidoreductase activity, acting on a sulfur group of donors, NAD(P) as acceptor;GO:0000166//nucleotide binding	GO:0044710;GO:0019725//cellular homeostasis	gi|224099185|ref|XP_002311395.1|/0/hypothetical protein POPTR_0008s10700g [Populus trichocarpa]
Potri.017G077400.v3.0	1.71425	3.95608e-06	3.2745e-05	K13496|1|5e-68|259|atr:18438282|UDP-glucosyl transferase 73C [EC:2.4.1.-]	-	GO:0035251//UDP-glucosyltransferase activity	-	gi|566212740|ref|XP_006373303.1|/0/hypothetical protein POPTR_0017s11380g [Populus trichocarpa]
Potri.011G120200.v3.0	1.71202	1.35136e-15	2.75203e-14	K05909|1|0.0|1064|pop:POPTR_0011s12090g|laccase [EC:1.10.3.2]	GO:0005576//extracellular region	GO:0046914//transition metal ion binding;GO:0016682//oxidoreductase activity, acting on diphenols and related substances as donors, oxygen as acceptor	GO:0009808//lignin metabolic process	gi|566195041|ref|XP_002317504.2|/0/hypothetical protein POPTR_0011s12090g [Populus trichocarpa]
Potri.009G154300.v3.0	1.70922	1.21408e-06	1.09213e-05	K04733|1|0.0|673|pop:POPTR_0009s15900g|interleukin-1 receptor-associated kinase 4 [EC:2.7.11.1]	GO:0071944//cell periphery;GO:0016020//membrane	GO:0032550;GO:0004672//protein kinase activity;GO:0043167//ion binding	GO:0010038//response to metal ion;GO:0006464//cellular protein modification process	gi|566188192|ref|XP_002312856.2|/0/hypothetical protein POPTR_0009s15630g [Populus trichocarpa]
Potri.003G193200.v3.0	1.70747	4.55936e-10	6.20426e-09	K01025|1|2e-111|402|egr:104420943|;K01014|3|2e-93|343|vvi:100242513|aryl sulfotransferase [EC:2.8.2.1]	GO:0009536//plastid	GO:0008146//sulfotransferase activity	GO:0006950//response to stress;GO:0009755//hormone-mediated signaling pathway;GO:0009694//jasmonic acid metabolic process	gi|566163522|ref|XP_002303948.2|/0/hypothetical protein POPTR_0003s19260g [Populus trichocarpa]
Potri.006G204300.v3.0	1.70584	1.09537e-06	9.92461e-06	K08488|1|7e-24|112|ath:AT1G32270|syntaxin 7	-	-	-	gi|566177534|ref|XP_002308441.2|/9.08613e-116/syringolide-induced protein B13-1-9 [Populus trichocarpa]
Potri.017G075500.v3.0	1.70473	4.7042e-08	5.1585e-07	K14297|1|1e-16|87.4|zma:103640102|nuclear pore complex protein Nup98-Nup96	-	-	GO:0009607//response to biotic stimulus;GO:0045491//xylan metabolic process	gi|566212701|ref|XP_002323818.2|/7.39762e-160/hypothetical protein POPTR_0017s11190g [Populus trichocarpa]
Potri.016G125500.v3.0	1.70435	8.07704e-08	8.59716e-07	-	-	-	-	gi|566210088|ref|XP_002323025.2|/0/hypothetical protein POPTR_0016s13330g [Populus trichocarpa]
Potri.019G109900.v3.0	1.702	1.69533e-06	1.4974e-05	K04733|1|0.0|821|pop:POPTR_0144s00230g|interleukin-1 receptor-associated kinase 4 [EC:2.7.11.1];K16224|4|4e-161|569|ath:AT2G19190|senescence-induced receptor-like serine/threonine-protein kinase	-	GO:0016301//kinase activity	-	gi|566242254|ref|XP_002326047.2|/0/hypothetical protein POPTR_0019s12400g [Populus trichocarpa]
Potri.010G079300.v3.0	1.69925	1.36969e-96	1.77435e-94	K15397|1|0.0|1030|pop:POPTR_0658s00200g|3-ketoacyl-CoA synthase [EC:2.3.1.199]	-	GO:0004312//fatty acid synthase activity	GO:0009059//macromolecule biosynthetic process;GO:0009314//response to radiation;GO:0006950//response to stress;GO:0006631//fatty acid metabolic process	gi|566255165|ref|XP_006387707.1|/0/hypothetical protein POPTR_0658s00200g [Populus trichocarpa]
Potri.003G058800.v3.0	1.69893	1.96183e-92	2.46323e-90	K03294|1|1e-57|225|sita:101754459|basic amino acid/polyamine antiporter, APA family;K15095|2|1e-15|85.9|bdi:100839967|(+)-neomenthol dehydrogenase [EC:1.1.1.208]	-	-	-	gi|566161049|ref|XP_002303269.2|/0/phototropic-responsive NPH3 family protein [Populus trichocarpa]
Potri.010G035500.v3.0	1.69576	1.7223e-12	2.85259e-11	K00799|1|5e-126|451|pop:POPTR_0010s04490g|glutathione S-transferase [EC:2.5.1.18]	GO:0009536//plastid;GO:0009536//plastid	GO:0016846//carbon-sulfur lyase activity;GO:0016846//carbon-sulfur lyase activity	GO:0010038//response to metal ion;GO:0009416//response to light stimulus;GO:0006790//sulfur compound metabolic process;GO:0043434//response to peptide hormone;GO:0048528//post-embryonic root development;GO:0010038//response to metal ion;GO:0009416//response to light stimulus;GO:0006790//sulfur compound metabolic process;GO:0043434//response to peptide hormone;GO:0048528//post-embryonic root devel…	gi|566189031|ref|XP_006378176.1|/2.43272e-125/GLUTATHIONE S-TRANSFERASE 30 family protein [Populus trichocarpa]
Potri.004G214700.v3.0	1.69558	2.29792e-79	2.42769e-77	K07213|1|4e-06|53.5|jcu:105647993|copper chaperone	-	-	-	gi|566168031|ref|XP_006384942.1|/1.36175e-85/hypothetical protein POPTR_0004s22450g [Populus trichocarpa]
Potri.012G124300.v3.0	1.69552	2.03234e-11	3.11044e-10	K04730|1|3e-137|490|pop:POPTR_0015s151101|interleukin-1 receptor-associated kinase 1 [EC:2.7.11.1]	GO:0016020//membrane	GO:0004672//protein kinase activity	GO:0016310//phosphorylation	gi|566198542|ref|XP_006377101.1|/0/hypothetical protein POPTR_0012s14900g [Populus trichocarpa]
Potri.T121000.v3.0	1.69487	3.69266e-07	3.576e-06	-	-	-	-	gi|566191742|ref|XP_002315167.2|/8.36481e-46/calcium-binding EF hand family protein [Populus trichocarpa]
Potri.001G416800.v3.0	1.69408	3.55824e-18	8.44177e-17	K13648|1|0.0|989|pop:POPTR_0001s44250g|alpha-1,4-galacturonosyltransferase [EC:2.4.1.43]	GO:0043231//intracellular membrane-bounded organelle	GO:0016740//transferase activity	GO:0010413//glucuronoxylan metabolic process	gi|566154782|ref|XP_006370613.1|/0/hypothetical protein POPTR_0001s44250g [Populus trichocarpa]
Potri.010G095700.v3.0	1.69271	4.1351e-14	7.683e-13	-	-	-	-	gi|224108125|ref|XP_002314730.1|/0/hypothetical protein POPTR_0010s10570g [Populus trichocarpa]
Potri.009G087800.v3.0	1.69249	3.47796e-05	0.000244115	K01181|1|6e-147|521|mtr:MTR_1g106800|endo-1,4-beta-xylanase [EC:3.2.1.8]	-	GO:0004553//hydrolase activity, hydrolyzing O-glycosyl compounds;GO:0004553//hydrolase activity, hydrolyzing O-glycosyl compounds;GO:0004553//hydrolase activity, hydrolyzing O-glycosyl compounds	GO:0005975//carbohydrate metabolic process;GO:0005975//carbohydrate metabolic process;GO:0005975//carbohydrate metabolic process	gi|224103753|ref|XP_002313181.1|/0/hypothetical protein POPTR_0009s09090g [Populus trichocarpa]
Potri.002G031000.v3.0	1.69116	0.000123841	0.00078001	K16670|1|2e-56|221|bdi:100844103|homeobox protein Meis2;K15613|2|2e-43|178|pmum:103332542|homeobox protein Meis1	-	GO:0003677//DNA binding	-	gi|566155998|ref|XP_002302014.2|/0/hypothetical protein POPTR_0002s03240g [Populus trichocarpa]
Potri.018G054800.v3.0	1.68987	4.00692e-21	1.11041e-19	K13248|1|1e-111|403|pop:POPTR_0018s05070g|pyridoxal phosphate phosphatase PHOSPHO2 [EC:3.1.3.74]	-	GO:0042578//phosphoric ester hydrolase activity;GO:0042578//phosphoric ester hydrolase activity;GO:0016787//hydrolase activity	GO:0006796//phosphate-containing compound metabolic process;GO:0006796//phosphate-containing compound metabolic process;GO:0008152//metabolic process	gi|566214307|ref|XP_002324759.2|/3.63192e-135/hypothetical protein POPTR_0018s05070g [Populus trichocarpa]
Potri.002G072000.v3.0	1.68732	2.40192e-10	3.36238e-09	-	-	-	-	gi|224062944|ref|XP_002300941.1|/1.37383e-39/hypothetical protein POPTR_0002s07280g [Populus trichocarpa]
Potri.007G047000.v3.0	1.68684	1.40464e-10	2.00852e-09	K18801|1|1e-38|161|atr:18427851|glucuronoxylan 4-O-methyltransferase [EC:2.1.1.112]	-	-	-	gi|566180636|ref|XP_002310711.2|/8.72807e-148/hypothetical protein POPTR_0007s10710g [Populus trichocarpa]
Potri.006G253800.v3.0	1.68297	3.30932e-07	3.21909e-06	K13434|1|3e-12|73.9|rcu:RCOM_0295580|pathogenesis-related genes transcriptional activator PTI6;K09286|3|4e-12|73.6|crb:CARUB_v10005203mg|EREBP-like factor	GO:0043231//intracellular membrane-bounded organelle	GO:0001071//nucleic acid binding transcription factor activity	GO:0006351//transcription, DNA-templated	gi|566178351|ref|XP_002309625.2|/2.44478e-90/AP2 domain-containing transcription factor family protein [Populus trichocarpa]
Potri.006G103900.v3.0	1.68174	5.05632e-17	1.1168e-15	K00522|1|3e-113|409|pop:POPTR_0006s10480g|ferritin heavy chain [EC:1.16.3.2]	GO:0009579//thylakoid;GO:0044434	GO:0046914//transition metal ion binding;GO:0016491//oxidoreductase activity	GO:0009987//cellular process;GO:0048731//system development;GO:0010038//response to metal ion;GO:0000302//response to reactive oxygen species;GO:0055080//cation homeostasis;GO:0008152//metabolic process	gi|566175548|ref|XP_002309156.2|/1.10058e-112/ferritin precursor family protein [Populus trichocarpa]
Potri.001G001000.v3.0	1.6798	5.7007e-07	5.36155e-06	K18885|1|1e-37|157|aly:ARALYDRAFT_657445|gibberellin A9 O-methyltransferase [EC:2.1.1.275]	-	-	-	gi|224052847|ref|XP_002297610.1|/3.07313e-140/hypothetical protein POPTR_0001s03820g [Populus trichocarpa]
Potri.003G172400.v3.0	1.67528	4.8741e-09	5.97503e-08	-	GO:0031225//anchored component of membrane;GO:0031225//anchored component of membrane;GO:0031225//anchored component of membrane	-	GO:0010876//lipid localization;GO:0010876//lipid localization;GO:0010876//lipid localization	gi|566163133|ref|XP_002303794.2|/8.70627e-83/GPI-anchored protein precursor [Populus trichocarpa]
Potri.002G178700.v3.0	1.67377	0.038905	0.112544	K13126|1|1e-11|71.2|fve:101312606|polyadenylate-binding protein;K00162|2|3e-06|53.5|obr:102719045|pyruvate dehydrogenase E1 component beta subunit [EC:1.2.4.1]	GO:0043231//intracellular membrane-bounded organelle;GO:0043231//intracellular membrane-bounded organelle	GO:0003677//DNA binding;GO:0003677//DNA binding	GO:0009699//phenylpropanoid biosynthetic process;GO:0006351//transcription, DNA-templated;GO:0009900;GO:0009832//plant-type cell wall biogenesis;GO:0009699//phenylpropanoid biosynthetic process;GO:0006351//transcription, DNA-templated;GO:0009900;GO:0009832//plant-type cell wall biogenesis	gi|327397100|dbj|BAK14367.1|/0/transcription factor [Populus trichocarpa]
Potri.003G131700.v3.0	1.66995	5.78394e-23	1.74992e-21	K01184|1|2e-26|121|eus:EUTSA_v10013641mg|polygalacturonase [EC:3.2.1.15]	GO:0030312//external encapsulating structure	GO:0004553//hydrolase activity, hydrolyzing O-glycosyl compounds	GO:0044238//primary metabolic process	gi|566162421|ref|XP_002303605.2|/0/hypothetical protein POPTR_0003s13160g [Populus trichocarpa]
Potri.001G118300.v3.0	1.66822	1.61519e-122	2.67654e-120	K00276|1|0.0|1443|pop:POPTR_0001s07870g|primary-amine oxidase [EC:1.4.3.21]	GO:0043231//intracellular membrane-bounded organelle	GO:0046914//transition metal ion binding;GO:0048037//cofactor binding;GO:0016641//oxidoreductase activity, acting on the CH-NH2 group of donors, oxygen as acceptor;GO:0046914//transition metal ion binding;GO:0016641//oxidoreductase activity, acting on the CH-NH2 group of donors, oxygen as acceptor;GO:0048037//cofactor binding;GO:0046914//transition metal ion binding;GO:0016641//oxidoreductase act…	GO:1901564;GO:0044710;GO:0044710;GO:1901564;GO:0044710;GO:1901564	gi|566147823|ref|XP_002299418.2|/0/hypothetical protein POPTR_0001s07870g [Populus trichocarpa]
Potri.015G127900.v3.0	1.66676	1.92237e-07	1.9363e-06	K01179|1|2e-149|392|dosa:Os09t0530200-01|endoglucanase [EC:3.2.1.4]	-	GO:0004553//hydrolase activity, hydrolyzing O-glycosyl compounds;GO:0004553//hydrolase activity, hydrolyzing O-glycosyl compounds	GO:0044238//primary metabolic process;GO:0044238//primary metabolic process	gi|224134476|ref|XP_002321833.1|/0/cellulase family protein [Populus trichocarpa]
Potri.016G086400.v3.0	1.66585	4.10826e-10	5.62088e-09	K00735|1|1e-96|354|mus:103993406|galactosylgalactosylxylosylprotein 3-beta-glucuronosyltransferase 1 [EC:2.4.1.135]	-	GO:0015020//glucuronosyltransferase activity	-	gi|333951813|gb|AEG25424.1|/0/glycosyltransferase GT43B [Populus trichocarpa]
Potri.003G093200.v3.0	1.66368	8.2314e-57	6.26373e-55	K18485|1|9e-36|151|vvi:100259155|myogenic factor 6	-	-	-	gi|566161732|ref|XP_006385664.1|/1.48634e-128/hypothetical protein POPTR_0003s09200g [Populus trichocarpa]
Potri.008G029600.v3.0	1.66262	5.08734e-07	4.82359e-06	-	-	-	-	gi|566182052|ref|XP_006379504.1|/2.13899e-59/hypothetical protein POPTR_0008s02960g [Populus trichocarpa]
Potri.008G040000.v3.0	1.66223	7.02856e-10	9.39973e-09	K18368|1|9e-50|198|atr:18433044|caffeoylshikimate esterase [EC:3.1.1.-]	GO:0044424;GO:0016020//membrane	-	GO:0034968//histone lysine methylation;GO:0016458//gene silencing	gi|566182248|ref|XP_002311094.2|/0/esterase/lipase/thioesterase family protein [Populus trichocarpa]
Potri.016G128300.v3.0	1.66218	2.32402e-06	2.01027e-05	K13424|1|0.0|1016|pop:POPTR_0016s13600g|WRKY transcription factor 33;K10268|5|0.0|654|tcc:TCM_021580|F-box and leucine-rich repeat protein 2/20	-	-	-	gi|566210133|ref|XP_002323637.2|/0/WRKY family transcription factor family protein [Populus trichocarpa]
Potri.T157500.v3.0	1.66133	2.2555e-19	5.71668e-18	K04733|1|2e-155|393|pop:POPTR_0001s43900g|interleukin-1 receptor-associated kinase 4 [EC:2.7.11.1];K04730|3|2e-149|320|pop:POPTR_0044s00230g|interleukin-1 receptor-associated kinase 1 [EC:2.7.11.1]	-	GO:0004672//protein kinase activity;GO:0032550	GO:0006796//phosphate-containing compound metabolic process;GO:0006464//cellular protein modification process;GO:0008037//cell recognition	gi|566195249|ref|XP_002317545.2|/0/hypothetical protein POPTR_0011s13190g [Populus trichocarpa]
Potri.018G074700.v3.0	1.65834	1.2479e-07	1.29573e-06	K19626|1|7e-47|189|gmx:102660446|inversin;K06694|2|6e-18|93.6|pda:103701543|26S proteasome non-ATPase regulatory subunit 10	-	-	-	gi|566214439|ref|XP_006371909.1|/0/hypothetical protein POPTR_0018s06020g [Populus trichocarpa]
Potri.008G144900.v3.0	1.65821	4.5204e-06	3.70403e-05	K04730|1|4e-48|194|cmo:103488217|interleukin-1 receptor-associated kinase 1 [EC:2.7.11.1];K04733|3|4e-38|160|zma:100191370|interleukin-1 receptor-associated kinase 4 [EC:2.7.11.1]	GO:0031224//intrinsic component of membrane;GO:0016020//membrane	GO:0016301//kinase activity;GO:0016628//oxidoreductase activity, acting on the CH-CH group of donors, NAD or NADP as acceptor;GO:0032550;GO:0016491//oxidoreductase activity;GO:0016301//kinase activity	GO:0006796//phosphate-containing compound metabolic process;GO:0006464//cellular protein modification process;GO:0044710;GO:0006796//phosphate-containing compound metabolic process	gi|255555553|ref|XP_002518813.1|/2.80045e-176/receptor-kinase, putative [Ricinus communis]
Potri.010G079400.v3.0	1.65446	1.31915e-58	1.03023e-56	K15397|1|0.0|1016|pop:POPTR_0010s08990g|3-ketoacyl-CoA synthase [EC:2.3.1.199]	-	GO:0004312//fatty acid synthase activity	GO:0009059//macromolecule biosynthetic process;GO:0009314//response to radiation;GO:0006950//response to stress;GO:0006631//fatty acid metabolic process	gi|566189866|ref|XP_006378366.1|/0/hypothetical protein POPTR_0010s08990g [Populus trichocarpa]
Potri.005G095100.v3.0	1.65208	5.08734e-07	4.82219e-06	K14494|1|4e-79|296|pvu:PHAVU_003G208600g|DELLA protein	-	-	GO:0006351//transcription, DNA-templated	gi|224081403|ref|XP_002306397.1|/0/hypothetical protein POPTR_0005s09790g [Populus trichocarpa]
Potri.T088300.v3.0	1.65191	4.02534e-08	4.44996e-07	K12236|1|9e-22|103|aly:ARALYDRAFT_336533|transcriptional repressor NF-X1	-	-	-	gi|566198085|ref|XP_006377011.1|/2.36538e-89/hypothetical protein POPTR_0012s12060g [Populus trichocarpa]
Potri.006G129200.v3.0	1.65164	2.64744e-23	8.13801e-22	K06464|1|2e-08|60.1|atr:105420786|integrin beta 2;K06588|1|2e-08|60.1|atr:105420786|integrin beta 5;K19519|1|2e-08|60.1|atr:105420786|transforming growth factor-beta-induced protein	GO:0031224//intrinsic component of membrane;GO:0031224//intrinsic component of membrane	-	GO:0009832//plant-type cell wall biogenesis;GO:0009832//plant-type cell wall biogenesis	gi|566176077|ref|XP_006381469.1|/7.13084e-86/fasciclin-like AGP 13 family protein [Populus trichocarpa]
Potri.004G047600.v3.0	1.64956	4.01822e-06	3.3192e-05	K09286|1|2e-26|119|pmum:103326064|EREBP-like factor	-	-	GO:0006351//transcription, DNA-templated	gi|566164950|ref|XP_002305121.2|/3.29313e-89/ERF domain protein 11 [Populus trichocarpa]
Potri.017G050200.v3.0	1.64867	1.4822e-09	1.91857e-08	-	-	-	-	gi|566212055|ref|XP_006373043.1|/1.13631e-07/hypothetical protein POPTR_0017s07690g [Populus trichocarpa]
Potri.019G073400.v3.0	1.64816	1.2479e-07	1.29532e-06	K01388|1|2e-80|300|egr:104420658|matrix metalloproteinase-1 (interstitial collagenase) [EC:3.4.24.7];K05719|1|2e-80|300|egr:104420658|integrin beta 1;K01397|2|6e-69|261|tcc:TCM_019528|matrix metalloproteinase-7 (matrilysin, uterine) [EC:3.4.24.23];K01402|3|4e-63|242|fve:101294303|matrix metalloproteinase-8 (neutrophil collagenase) [EC:3.4.24.34];K08002|4|6e-61|235|fve:101299761|matrix metalloprot…	-	GO:0046914//transition metal ion binding;GO:0004175//endopeptidase activity	GO:0019538//protein metabolic process	gi|224146279|ref|XP_002325947.1|/3.1443e-172/hypothetical protein POPTR_0019s10230g [Populus trichocarpa]
Potri.003G211800.v3.0	1.6477	1.2479e-07	1.29491e-06	K04733|1|9e-168|591|pop:POPTR_1037s00200g|interleukin-1 receptor-associated kinase 4 [EC:2.7.11.1];K00276|3|1e-143|511|sot:102600413|primary-amine oxidase [EC:1.4.3.21]	-	GO:0036094//small molecule binding;GO:0004672//protein kinase activity;GO:1901363//heterocyclic compound binding;GO:0097159//organic cyclic compound binding	GO:0006796//phosphate-containing compound metabolic process	gi|566256979|ref|XP_006388388.1|/0/hypothetical protein POPTR_0200s00200g [Populus trichocarpa]
Potri.011G058000.v3.0	1.64717	1.09537e-06	9.92185e-06	-	GO:0000325//plant-type vacuole;GO:0009536//plastid	-	-	gi|566193939|ref|XP_006377414.1|/3.27158e-118/hypothetical protein POPTR_0011s05700g [Populus trichocarpa]
Potri.017G052000.v3.0	1.64596	1.17727e-11	1.83622e-10	K13030|1|2e-113|410|sbi:SORBI_01g001220|cyanohydrin beta-glucosyltransferase [EC:2.4.1.85];K13691|4|4e-74|279|pper:PRUPE_ppa005475mg|pathogen-inducible salicylic acid glucosyltransferase [EC:2.4.1.-]	-	GO:0035251//UDP-glucosyltransferase activity;GO:0035251//UDP-glucosyltransferase activity	-	gi|566212076|ref|XP_002323974.2|/0/hypothetical protein POPTR_0017s07880g [Populus trichocarpa]
Potri.001G323700.v3.0	1.6458	2.32402e-06	2.00974e-05	-	-	-	-	gi|341958564|sp|B9GFG6.1|CSPLF_POPTR/1.53877e-104/RecName: Full=CASP-like protein POPTRDRAFT_752786 [Populus trichocarpa]
Potri.014G070400.v3.0	1.64341	2.09086e-05	0.000152289	K13945|1|1e-42|174|egu:105031962|	-	-	-	gi|224127394|ref|XP_002320063.1|/1.4927e-103/LOB domain protein 18 [Populus trichocarpa]
Potri.006G064400.v3.0	1.64339	4.69226e-31	1.91713e-29	K07297|1|5e-177|621|pop:POPTR_0006s06320g|adiponectin receptor;K18789|2|4e-137|488|pop:POPTR_0025s00750g|xylogalacturonan beta-1,3-xylosyltransferase [EC:2.4.2.41]	-	-	GO:0006970//response to osmotic stress;GO:0009719;GO:0034285	gi|566174802|ref|XP_006381107.1|/2.14552e-176/hypothetical protein POPTR_0006s06320g [Populus trichocarpa]
Potri.008G013900.v3.0	1.63917	1.20511e-05	9.13842e-05	-	-	-	-	gi|224097526|ref|XP_002310973.1|/4.55885e-152/hypothetical protein POPTR_0008s01450g [Populus trichocarpa]
Potri.001G021200.v3.0	1.63883	8.7501e-06	6.78174e-05	-	-	-	-	gi|566147423|ref|XP_006368585.1|/4.59235e-21/hypothetical protein POPTR_0001s05860g, partial [Populus trichocarpa]
Potri.004G192500.v3.0	1.6384	7.92648e-05	0.000519598	K04730|1|0.0|724|pop:POPTR_0004s204001|interleukin-1 receptor-associated kinase 1 [EC:2.7.11.1];K04733|2|1e-155|551|pop:POPTR_0004s20370g|interleukin-1 receptor-associated kinase 4 [EC:2.7.11.1]	-	GO:0005488;GO:0016772//transferase activity, transferring phosphorus-containing groups;GO:0016772//transferase activity, transferring phosphorus-containing groups;GO:0005488	GO:0050896//response to stimulus	gi|566258368|ref|XP_006388773.1|/0/hypothetical protein POPTR_0103s00200g [Populus trichocarpa]
Potri.003G206000.v3.0	1.63413	1.94997e-64	1.70205e-62	K09955|1|0.0|1080|pop:POPTR_0003s20500g|uncharacterized protein	GO:0005618//cell wall;GO:0043231//intracellular membrane-bounded organelle	GO:0004553//hydrolase activity, hydrolyzing O-glycosyl compounds	GO:0019566//arabinose metabolic process	gi|566163754|ref|XP_002304762.2|/0/hypothetical protein POPTR_0003s20500g [Populus trichocarpa]
Potri.001G117800.v3.0	1.63337	7.70434e-10	1.02615e-08	K13416|1|7e-64|246|egr:104419928|brassinosteroid insensitive 1-associated receptor kinase 1 [EC:2.7.10.1 2.7.11.1];K13418|3|5e-61|236|smo:SELMODRAFT_444590|somatic embryogenesis receptor kinase 1 [EC:2.7.10.1 2.7.11.1]	GO:0031224//intrinsic component of membrane	GO:0032550;GO:0004672//protein kinase activity;GO:0016628//oxidoreductase activity, acting on the CH-CH group of donors, NAD or NADP as acceptor	GO:0044710;GO:0007167//enzyme linked receptor protein signaling pathway;GO:0006464//cellular protein modification process;GO:0006796//phosphate-containing compound metabolic process	gi|566147837|ref|XP_006368702.1|/0/leucine-rich repeat transmembrane protein kinase [Populus trichocarpa]
Potri.001G140500.v3.0	1.63109	5.90526e-40	3.04065e-38	-	-	-	-	gi|566146759|ref|XP_006368384.1|/5.76738e-124/hypothetical protein POPTR_0001s02290g [Populus trichocarpa]
Potri.001G023800.v3.0	1.63072	8.0906e-13	1.37133e-11	K01870|1|8e-35|148|eus:EUTSA_v10003524mg|isoleucyl-tRNA synthetase [EC:6.1.1.5];K19027|2|8e-08|58.9|smo:SELMODRAFT_443317|zinc finger FYVE domain-containing protein 26	-	-	-	gi|566147462|ref|XP_002297761.2|/5.83261e-103/hypothetical protein POPTR_0001s06120g [Populus trichocarpa]
Potri.012G031400.v3.0	1.63024	7.10594e-05	0.000471012	K15382|1|6e-131|468|pop:POPTR_0012s01400g|solute carrier family 50 (sugar transporter)	GO:0031224//intrinsic component of membrane;GO:0031224//intrinsic component of membrane;GO:0031224//intrinsic component of membrane	-	GO:0044765//single-organism transport;GO:0044765//single-organism transport;GO:0044765//single-organism transport	gi|224120614|ref|XP_002318374.1|/2.49232e-130/hypothetical protein POPTR_0012s01400g [Populus trichocarpa]
Potri.002G145300.v3.0	1.62911	6.32152e-05	0.000422448	K14488|1|7e-91|334|pop:POPTR_0002s14620g|SAUR family protein	-	-	GO:0009627//systemic acquired resistance;GO:0010033//response to organic substance	gi|566158050|ref|XP_002301272.2|/3.12656e-90/auxin-responsive family protein [Populus trichocarpa]
Potri.002G258400.v3.0	1.62902	2.35124e-05	0.00017004	K13420|1|1e-143|511|bvg:104883663|LRR receptor-like serine/threonine-protein kinase FLS2 [EC:2.7.11.1]	GO:0016020//membrane	GO:0004672//protein kinase activity;GO:0097159//organic cyclic compound binding;GO:0016491//oxidoreductase activity;GO:1901363//heterocyclic compound binding;GO:0036094//small molecule binding	GO:0006468//protein phosphorylation	gi|566160031|ref|XP_006386916.1|/0/hypothetical protein POPTR_0002s26010g [Populus trichocarpa]
Potri.010G040800.v3.0	1.62803	6.59534e-11	9.66793e-10	K06699|1|8e-23|110|smo:SELMODRAFT_440226|proteasome activator subunit 4;K12472|2|3e-11|71.6|bvg:104885038|epidermal growth factor receptor substrate 15	-	-	GO:0060918//auxin transport;GO:0006073//cellular glucan metabolic process;GO:0071555//cell wall organization;GO:0043479;GO:0032535//regulation of cellular component size;GO:0048588//developmental cell growth;GO:0010073//meristem maintenance;GO:0009826//unidimensional cell growth;GO:0042546//cell wall biogenesis;GO:0003006//developmental process involved in reproduction	gi|566189129|ref|XP_002314620.2|/0/hypothetical protein POPTR_0010s05000g [Populus trichocarpa]
Potri.005G203200.v3.0	1.62768	7.7958e-07	7.19112e-06	K13424|1|2e-25|117|mus:103994080|WRKY transcription factor 33;K10268|3|4e-25|117|tcc:TCM_021580|F-box and leucine-rich repeat protein 2/20;K08819|5|7e-25|116|brp:103870946|cyclin-dependent kinase 12/13 [EC:2.7.11.22 2.7.11.23]	-	GO:0003677//DNA binding;GO:0001071//nucleic acid binding transcription factor activity	GO:0006351//transcription, DNA-templated	gi|224082564|ref|XP_002306743.1|/1.76413e-170/hypothetical protein POPTR_0005s22480g [Populus trichocarpa]
Potri.018G090200.v3.0	1.62613	2.77602e-13	4.87483e-12	-	-	-	-	gi|224142235|ref|XP_002324464.1|/4.09587e-110/hypothetical protein POPTR_0018s09740g [Populus trichocarpa]
Potri.T084900.v3.0	1.62515	6.32152e-05	0.000422535	K04733|1|0.0|723|pop:POPTR_1037s00200g|interleukin-1 receptor-associated kinase 4 [EC:2.7.11.1];K00276|3|1e-147|524|sot:102600413|primary-amine oxidase [EC:1.4.3.21]	-	GO:0036094//small molecule binding;GO:0004672//protein kinase activity;GO:1901363//heterocyclic compound binding;GO:0097159//organic cyclic compound binding	GO:0006796//phosphate-containing compound metabolic process	gi|566256983|ref|XP_006388390.1|/0/hypothetical protein POPTR_0200s00220g [Populus trichocarpa]
Potri.001G068200.v3.0	1.62172	1.52355e-07	1.55865e-06	K00616|1|0.0|789|pop:POPTR_0001s12930g|transaldolase [EC:2.2.1.2]	GO:0009532//plastid stroma	GO:0016744	GO:0006007//glucose catabolic process;GO:0010038//response to metal ion	gi|566148667|ref|XP_002297881.2|/0/transaldolase family protein [Populus trichocarpa]
Potri.010G184000.v3.0	1.62063	1.65366e-26	5.9063e-25	-	GO:0009536//plastid;GO:0043231//intracellular membrane-bounded organelle	GO:0043169//cation binding	GO:0009877//nodulation	gi|566191610|ref|XP_002316189.2|/0/hypothetical protein POPTR_0010s19140g [Populus trichocarpa]
Potri.005G026400.v3.0	1.62059	8.5541e-05	0.000556605	K10900|1|0.0|1740|pop:POPTR_0005s02650g|werner syndrome ATP-dependent helicase [EC:3.6.4.12]	-	GO:0042623//ATPase activity, coupled;GO:0032550;GO:0042623//ATPase activity, coupled;GO:0032550	GO:0006259//DNA metabolic process;GO:0006259//DNA metabolic process	gi|566169033|ref|XP_006382492.1|/0/hypothetical protein POPTR_0005s02650g [Populus trichocarpa]
Potri.004G114300.v3.0	1.61997	0	0	K15889|1|1e-40|168|mdm:103411406|prenylcysteine alpha-carboxyl methylesterase [EC:3.1.1.-];K12951|2|2e-10|68.6|smo:SELMODRAFT_448085|cation-transporting P-type ATPase D [EC:3.6.3.-];K03036|3|2e-06|55.5|aly:ARALYDRAFT_336019|26S proteasome regulatory subunit N6	-	-	-	gi|566166087|ref|XP_006384278.1|/5.12431e-112/hypothetical protein POPTR_0004s11300g [Populus trichocarpa]
Potri.T087500.v3.0	1.61764	4.52464e-31	1.85096e-29	K09955|1|0.0|1626|pop:POPTR_0003s20500g|uncharacterized protein	-	-	-	gi|566163754|ref|XP_002304762.2|/0/hypothetical protein POPTR_0003s20500g [Populus trichocarpa]
Potri.004G106400.v3.0	1.61512	1.19064e-07	1.24062e-06	K00318|1|5e-173|608|pop:POPTR_0004s10610g|proline dehydrogenase [EC:1.5.-.-]	-	GO:0016645//oxidoreductase activity, acting on the CH-NH group of donors;GO:0016645//oxidoreductase activity, acting on the CH-NH group of donors;GO:0016645//oxidoreductase activity, acting on the CH-NH group of donors	GO:0006560//proline metabolic process;GO:0006536//glutamate metabolic process;GO:0006560//proline metabolic process;GO:0006536//glutamate metabolic process;GO:0006560//proline metabolic process;GO:0006536//glutamate metabolic process	gi|566165948|ref|XP_002305291.2|/0/hypothetical protein POPTR_0004s10610g [Populus trichocarpa]
Potri.016G113100.v3.0	1.61401	0	0	K13508|1|0.0|912|pop:POPTR_0006s09900g|glycerol-3-phosphate acyltransferase [EC:2.3.1.15]	-	GO:0016411//acylglycerol O-acyltransferase activity	GO:0009791//post-embryonic development;GO:0009059//macromolecule biosynthetic process	gi|118487512|gb|ABK95583.1|/0/unknown [Populus trichocarpa]
Potri.002G192400.v3.0	1.61316	1.51771e-101	2.0644e-99	K01897|1|0.0|1316|pop:POPTR_0002s19330g|long-chain acyl-CoA synthetase [EC:6.2.1.3]	-	GO:0015645//fatty acid ligase activity;GO:0015645//fatty acid ligase activity;GO:0015645//fatty acid ligase activity;GO:0015645//fatty acid ligase activity;GO:0015645//fatty acid ligase activity;GO:0015645//fatty acid ligase activity;GO:0015645//fatty acid ligase activity;GO:0015645//fatty acid ligase activity;GO:0015645//fatty acid ligase activity;GO:0015645//fatty acid ligase activity	GO:0006631//fatty acid metabolic process;GO:0006631//fatty acid metabolic process;GO:0006631//fatty acid metabolic process;GO:0006631//fatty acid metabolic process;GO:0006631//fatty acid metabolic process;GO:0006631//fatty acid metabolic process;GO:0006631//fatty acid metabolic process;GO:0006631//fatty acid metabolic process;GO:0006631//fatty acid metabolic process;GO:0006631//fatty acid metabol…	gi|566158891|ref|XP_002302784.2|/0/hypothetical protein POPTR_0002s19330g [Populus trichocarpa]
Potri.014G108300.v3.0	1.6128	6.15232e-06	4.9202e-05	-	GO:0043231//intracellular membrane-bounded organelle	-	GO:0045491//xylan metabolic process	gi|255548129|ref|XP_002515121.1|/6.16192e-126/conserved hypothetical protein [Ricinus communis]
Potri.017G081300.v3.0	1.60997	5.44208e-23	1.64955e-21	-	GO:0043231//intracellular membrane-bounded organelle	GO:0005515//protein binding	GO:0009725//response to hormone;GO:0000902//cell morphogenesis;GO:0048506;GO:0009639//response to red or far red light	gi|566212793|ref|XP_002323848.2|/4.07462e-34/hypothetical protein POPTR_0017s11760g [Populus trichocarpa]
Potri.019G073700.v3.0	1.60968	2.09086e-05	0.000152255	K01388|1|5e-80|298|egr:104420658|matrix metalloproteinase-1 (interstitial collagenase) [EC:3.4.24.7];K05719|1|5e-80|298|egr:104420658|integrin beta 1;K01397|2|1e-68|261|tcc:TCM_019528|matrix metalloproteinase-7 (matrilysin, uterine) [EC:3.4.24.23];K01402|3|3e-62|239|fve:101294303|matrix metalloproteinase-8 (neutrophil collagenase) [EC:3.4.24.34];K07996|4|1e-60|234|bvg:104908466|matrix metalloprot…	-	GO:0046914//transition metal ion binding;GO:0004175//endopeptidase activity	GO:0019538//protein metabolic process	gi|566239478|ref|XP_006371427.1|/4.47443e-169/hypothetical protein POPTR_0019s10270g [Populus trichocarpa]
Potri.009G095400.v3.0	1.60764	1.4937e-24	4.8713e-23	K08236|1|0.0|636|cit:102630581|limonoid glucosyltransferase [EC:2.4.1.210];K13068|3|4e-122|439|brp:103835086|sinapate 1-glucosyltransferase [EC:2.4.1.120]	GO:0044424	GO:0035251//UDP-glucosyltransferase activity	GO:0009411//response to UV	gi|566187203|ref|XP_006379180.1|/0/hypothetical protein POPTR_0009s09830g [Populus trichocarpa]
Potri.017G014900.v3.0	1.59932	1.52355e-07	1.55816e-06	K19613|1|7e-140|498|mtr:MTR_3g018980|leucine-rich repeat protein SHOC2;K15078|5|2e-118|427|rcu:RCOM_1122050|structure-specific endonuclease subunit SLX1 [EC:3.6.1.-]	-	-	-	gi|566210470|ref|XP_006372321.1|/0/hypothetical protein POPTR_0017s00560g [Populus trichocarpa]
Potri.005G011200.v3.0	1.59731	1.75912e-74	1.7402e-72	-	GO:0005576//extracellular region	-	GO:0000904//cell morphogenesis involved in differentiation	gi|566168777|ref|XP_002307069.2|/5.67065e-81/hypothetical protein POPTR_0005s01470g [Populus trichocarpa]
Potri.009G095100.v3.0	1.59708	2.00688e-24	6.53186e-23	K08236|1|0.0|654|cic:CICLE_v10028247mg|limonoid glucosyltransferase [EC:2.4.1.210];K13068|3|1e-127|457|crb:CARUB_v10013531mg|sinapate 1-glucosyltransferase [EC:2.4.1.120]	GO:0044424	GO:0035251//UDP-glucosyltransferase activity	GO:0009411//response to UV	gi|566187197|ref|XP_002313148.2|/0/hypothetical protein POPTR_0009s09800g [Populus trichocarpa]
Potri.009G010700.v3.0	1.596	8.56664e-13	1.4475e-11	K05391|1|0.0|729|pop:POPTR_0009s01590g|cyclic nucleotide gated channel, other eukaryote	GO:0031224//intrinsic component of membrane;GO:0031224//intrinsic component of membrane;GO:0031224//intrinsic component of membrane	GO:0005267//potassium channel activity;GO:0005515//protein binding;GO:0000166//nucleotide binding;GO:0015075//ion transmembrane transporter activity;GO:0015075//ion transmembrane transporter activity	GO:0044763;GO:0030001//metal ion transport;GO:0044765//single-organism transport;GO:0044763;GO:0044765//single-organism transport;GO:0044763	gi|224106780|ref|XP_002314283.1|/0/cyclic nucleotide-gated ion channel 15 family protein [Populus trichocarpa]
Potri.010G167500.v3.0	1.59395	2.99484e-08	3.36083e-07	K09422|1|0.0|806|pop:POPTR_0010s17470g|myb proto-oncogene protein, plant	-	GO:0003676//nucleic acid binding;GO:0003676//nucleic acid binding	-	gi|566191318|ref|XP_002315045.2|/0/hypothetical protein POPTR_0010s17470g [Populus trichocarpa]
Potri.018G036700.v3.0	1.59021	0	0	K12472|1|1e-35|152|bvg:104885038|epidermal growth factor receptor substrate 15;K06699|2|6e-17|89.7|smo:SELMODRAFT_440226|proteasome activator subunit 4	-	-	GO:0009725//response to hormone;GO:0009414//response to water deprivation;GO:0006970//response to osmotic stress;GO:0050896//response to stimulus	gi|566213554|ref|XP_006371718.1|/3.27283e-140/hypothetical protein POPTR_0018s00850g [Populus trichocarpa]
Potri.019G130700.v3.0	1.58771	2e-305	6.80104e-303	K00487|1|0.0|920|pop:POPTR_0019s15110g|trans-cinnamate 4-monooxygenase [EC:1.14.13.11]	GO:0005618//cell wall;GO:0043231//intracellular membrane-bounded organelle;GO:0016020//membrane	GO:0046906//tetrapyrrole binding;GO:0046914//transition metal ion binding;GO:0016709//oxidoreductase activity, acting on paired donors, with incorporation or reduction of molecular oxygen, NAD(P)H as one donor, and incorporation of one atom of oxygen	GO:0009314//response to radiation;GO:0009698//phenylpropanoid metabolic process;GO:0006950//response to stress;GO:0048229//gametophyte development	gi|224145423|ref|XP_002325638.1|/0/trans-cinnamate 4-monooxygenase family protein [Populus trichocarpa]
Potri.006G226900.v3.0	1.58745	3.65024e-27	1.3344e-25	K03676|1|2e-79|296|pop:POPTR_0006s24340g|glutaredoxin 3	-	GO:0015036//disulfide oxidoreductase activity	GO:0003006//developmental process involved in reproduction;GO:0019725//cellular homeostasis	gi|566177910|ref|XP_002308552.2|/6.80121e-79/hypothetical protein POPTR_0006s24340g [Populus trichocarpa]
Potri.012G017400.v3.0	1.58619	4.71322e-06	3.85332e-05	-	-	-	-	gi|224120858|ref|XP_002318436.1|/1.48279e-33/hypothetical protein POPTR_0012s02450g [Populus trichocarpa]
Potri.002G031900.v3.0	1.58582	5.35004e-07	5.04775e-06	K09060|1|2e-07|55.1|bdi:100831882|plant G-box-binding factor	-	GO:0003677//DNA binding;GO:0001071//nucleic acid binding transcription factor activity	GO:0006351//transcription, DNA-templated	gi|566156017|ref|XP_002302016.2|/2.24674e-72/bZIP transcription factor family protein [Populus trichocarpa]
Potri.008G069800.v3.0	1.58019	0.00014926	0.000923888	K04125|1|2e-18|94.4|pxb:103957332|gibberellin 2-oxidase [EC:1.14.11.13]	-	-	-	gi|566182750|ref|XP_002311230.2|/0/hypothetical protein POPTR_0008s06980g [Populus trichocarpa]
Potri.011G153300.v3.0	1.57989	1.17273e-09	1.53565e-08	K13126|1|2e-11|71.6|fve:101312606|polyadenylate-binding protein	-	-	-	gi|312618420|gb|ADR00330.1|/0/wood-associated NAC domain transcription factor 1A [Populus trichocarpa]
Potri.013G102200.v3.0	1.57901	5.0168e-13	8.64696e-12	K18801|1|3e-142|505|pop:POPTR_0013s10240g|glucuronoxylan 4-O-methyltransferase [EC:2.1.1.112]	-	-	-	gi|589097772|gb|AHK60926.1|/1.4198e-141/glucuronoxylan methyltransferase 3 [Populus trichocarpa]
Potri.004G071000.v3.0	1.57886	8.5541e-05	0.000556494	K12938|1|4e-120|432|fve:101302986|anthocyanidin 5,3-O-glucosyltransferase [EC:2.4.1.-];K13263|2|4e-107|389|gmx:100101902|isoflavone 7-O-glucosyltransferase [EC:2.4.1.170];K08237|3|4e-107|389|gmx:100804631|hydroquinone glucosyltransferase [EC:2.4.1.218]	-	GO:0016758//transferase activity, transferring hexosyl groups	-	gi|566165340|ref|XP_002305279.2|/0/hypothetical protein POPTR_0004s06981g [Populus trichocarpa]
Potri.007G097500.v3.0	1.57289	2.14604e-07	2.14374e-06	K10664|1|1e-68|261|vvi:100854068|E3 ubiquitin-protein ligase ATL6/9/15/31/42/55 [EC:2.3.2.27];K19041|2|3e-46|187|rcu:RCOM_1037570|E3 ubiquitin-protein ligase RNF38/44 [EC:2.3.2.27]	-	GO:0046914//transition metal ion binding;GO:0046914//transition metal ion binding;GO:0046914//transition metal ion binding;GO:0046914//transition metal ion binding	-	gi|224096141|ref|XP_002310548.1|/0/hypothetical protein POPTR_0007s04960g [Populus trichocarpa]
Potri.004G059600.v3.0	1.57163	7.76638e-51	5.18473e-49	K10999|1|0.0|1884|pop:POPTR_0004s05830g|cellulose synthase A [EC:2.4.1.12]	GO:0031224//intrinsic component of membrane;GO:0031224//intrinsic component of membrane	GO:0016759//cellulose synthase activity;GO:0016759//cellulose synthase activity	GO:0030243//cellulose metabolic process;GO:0030243//cellulose metabolic process	gi|224076940|ref|XP_002305060.1|/0/cellulose synthase family protein [Populus trichocarpa]
Potri.009G157600.v3.0	1.5716	1.04783e-07	1.10094e-06	-	GO:0043231//intracellular membrane-bounded organelle	-	GO:0000902//cell morphogenesis;GO:0009639//response to red or far red light	gi|566188249|ref|XP_002313621.2|/1.77748e-97/hypothetical protein POPTR_0009s15930g [Populus trichocarpa]
Potri.013G057300.v3.0	1.57101	3.54464e-08	3.94258e-07	-	-	-	-	gi|566199593|ref|XP_006375895.1|/1.54249e-37/hypothetical protein POPTR_0013s05390g [Populus trichocarpa]
Potri.012G011300.v3.0	1.57085	9.73762e-05	0.000626744	K04733|1|6e-148|524|pop:POPTR_0197s00240g|interleukin-1 receptor-associated kinase 4 [EC:2.7.11.1]	-	GO:0001871;GO:0004713//protein tyrosine kinase activity;GO:0032550	GO:0006796//phosphate-containing compound metabolic process;GO:0006464//cellular protein modification process	gi|566196293|ref|XP_002317767.2|/1.4863e-165/hypothetical protein POPTR_0012s01750g [Populus trichocarpa]
Potri.013G039100.v3.0	1.57053	6.18204e-42	3.31384e-40	-	-	GO:0005488;GO:0005488	-	gi|224125624|ref|XP_002319635.1|/0/hypothetical protein POPTR_0013s03670g [Populus trichocarpa]
Potri.001G017600.v3.0	1.57048	9.38488e-26	3.24888e-24	-	-	-	-	gi|224053372|ref|XP_002297787.1|/0/hypothetical protein POPTR_0001s05530g [Populus trichocarpa]
Potri.011G003900.v3.0	1.56937	6.32152e-05	0.000422362	K04733|1|0.0|769|pop:POPTR_0021s00700g|interleukin-1 receptor-associated kinase 4 [EC:2.7.11.1]	-	GO:0016772//transferase activity, transferring phosphorus-containing groups;GO:0016772//transferase activity, transferring phosphorus-containing groups	-	gi|566260133|ref|XP_006389620.1|/0/hypothetical protein POPTR_0021s00700g [Populus trichocarpa]
Potri.004G206600.v3.0	1.56927	2.6103e-79	2.74881e-77	-	-	-	-	gi|566167851|ref|XP_006384852.1|/0/hypothetical protein POPTR_0004s21650g [Populus trichocarpa]
Potri.001G375700.v3.0	1.56764	1.56097e-13	2.79527e-12	K14411|1|3e-16|86.7|csv:101220676|RNA-binding protein Musashi	-	-	-	gi|224056547|ref|XP_002298904.1|/8.92705e-113/calmodulin-binding family protein [Populus trichocarpa]
Potri.001G273900.v3.0	1.56724	1.20583e-20	3.25325e-19	-	-	-	-	gi|224055285|ref|XP_002298461.1|/0/hypothetical protein POPTR_0001s28050g [Populus trichocarpa]
Potri.001G118800.v3.0	1.56704	0.546524	0.703742	K09422|1|1e-155|550|pop:POPTR_0001s07830g|myb proto-oncogene protein, plant	-	GO:0003676//nucleic acid binding	-	gi|566147815|ref|XP_006368692.1|/4.80916e-155/hypothetical protein POPTR_0001s07830g [Populus trichocarpa]
Potri.010G125200.v3.0	1.5652	4.75456e-06	3.88226e-05	K00547|1|0.0|671|pop:POPTR_0010s13500g|homocysteine S-methyltransferase [EC:2.1.1.10]	-	GO:0008172//S-methyltransferase activity	GO:0000097//sulfur amino acid biosynthetic process	gi|224111688|ref|XP_002315941.1|/0/homocysteine S-methyltransferase 1 family protein [Populus trichocarpa]
Potri.004G235000.v3.0	1.56492	1.42578e-05	0.000107048	-	-	-	-	gi|566168450|ref|XP_006385150.1|/9.77314e-85/hypothetical protein POPTR_0004s24320g [Populus trichocarpa]
Potri.005G095800.v3.0	1.56474	2.05088e-20	5.47432e-19	K00818|1|0.0|928|pop:POPTR_0005s09860g|acetylornithine aminotransferase [EC:2.6.1.11]	GO:0009532//plastid stroma	GO:0046914//transition metal ion binding;GO:0008483//transaminase activity;GO:0043168//anion binding	GO:0009064//glutamine family amino acid metabolic process;GO:0006952//defense response	gi|566170449|ref|XP_002307189.2|/0/hypothetical protein POPTR_0005s09860g [Populus trichocarpa]
Potri.001G332300.v3.0	1.56435	0.00013033	0.000818195	K01052|1|2e-164|579|pper:PRUPE_ppa006507mg|lysosomal acid lipase/cholesteryl ester hydrolase [EC:3.1.1.13]	-	GO:0016787//hydrolase activity;GO:0016787//hydrolase activity	GO:0006629//lipid metabolic process;GO:0006629//lipid metabolic process	gi|566152625|ref|XP_002298615.2|/0/hypothetical protein POPTR_0001s33970g [Populus trichocarpa]
Potri.014G161700.v3.0	1.56268	1.59212e-06	1.41236e-05	-	GO:0031224//intrinsic component of membrane	GO:0016491//oxidoreductase activity	-	gi|224131728|ref|XP_002321163.1|/0/auxin-responsive family protein [Populus trichocarpa]
Potri.011G061500.v3.0	1.56063	2.01034e-09	2.55659e-08	K04392|1|9e-87|320|pop:POPTR_0011s05990g|Ras-related C3 botulinum toxin substrate 1	GO:0044424;GO:0044424;GO:0016020//membrane;GO:0044424	GO:0004620//phospholipase activity;GO:0032550;GO:0004620//phospholipase activity;GO:0032550;GO:0004620//phospholipase activity;GO:0032550	GO:0035556//intracellular signal transduction;GO:0035556//intracellular signal transduction;GO:0035556//intracellular signal transduction	gi|566194005|ref|XP_006377446.1|/3.55037e-86/RAC-like GTP binding protein ARAC2 [Populus trichocarpa]
Potri.012G011100.v3.0	1.56041	3.22076e-11	4.85195e-10	K13800|1|2e-06|54.7|obr:102716775|UMP-CMP kinase [EC:2.7.4.- 2.7.4.14]	GO:0031224//intrinsic component of membrane	-	GO:0044763	gi|566196060|ref|XP_006376584.1|/0/hypothetical protein POPTR_0012s00460g [Populus trichocarpa]
Potri.019G008000.v3.0	1.55813	6.08582e-07	5.70076e-06	K17604|1|7e-44|178|pop:POPTR_0012s13550g|zinc finger SWIM domain-containing protein 3;K00679|2|3e-42|173|cic:CICLE_v10027727mg|phospholipid:diacylglycerol acyltransferase [EC:2.3.1.158];K10960|3|1e-36|154|atr:18422248|geranylgeranyl reductase [EC:1.3.1.83];K01188|4|1e-25|118|aly:ARALYDRAFT_316517|beta-glucosidase [EC:3.2.1.21];K01206|5|4e-18|93.2|cic:CICLE_v10031741mg|alpha-L-fucosidase [EC:3.2.1…	-	GO:0016787//hydrolase activity;GO:0016787//hydrolase activity	-	gi|566258707|ref|XP_006388930.1|/0/hypothetical protein POPTR_0073s00220g [Populus trichocarpa]
Potri.005G169100.v3.0	1.55518	5.5638e-103	7.66372e-101	K11262|1|0.0|865|pop:POPTR_0005s16540g|acetyl-CoA carboxylase / biotin carboxylase 1 [EC:6.4.1.2 6.3.4.14]	-	GO:0016421//CoA carboxylase activity;GO:0043169//cation binding;GO:0016879//ligase activity, forming carbon-nitrogen bonds;GO:0032550;GO:0016421//CoA carboxylase activity;GO:0043169//cation binding;GO:0016879//ligase activity, forming carbon-nitrogen bonds;GO:0032550	GO:0006631//fatty acid metabolic process;GO:0006631//fatty acid metabolic process	gi|566171762|ref|XP_006383487.1|/0/hypothetical protein POPTR_0005s16540g [Populus trichocarpa]
Potri.015G086300.v3.0	1.55476	0.00013033	0.000817881	-	-	-	-	gi|224133732|ref|XP_002321647.1|/5.24042e-53/hypothetical protein POPTR_0015s09790g [Populus trichocarpa]
Potri.001G468500.v3.0	1.55445	2.16614e-26	7.68627e-25	K19307|1|8e-11|67.8|brp:103832719|25S rRNA (uracil2634-N3)-methyltransferase [EC:2.1.1.313];K00850|3|9e-09|60.8|pmum:103324404|6-phosphofructokinase 1 [EC:2.7.1.11];K10572|5|1e-06|53.5|mdm:103423459|inositol-pentakisphosphate 2-kinase [EC:2.7.1.158]	-	GO:0043169//cation binding;GO:0043169//cation binding	GO:0006812//cation transport;GO:0006812//cation transport	gi|224056859|ref|XP_002299059.1|/1.43029e-47/hypothetical protein POPTR_0001s47250g [Populus trichocarpa]
Potri.002G064000.v3.0	1.55432	1.49796e-38	7.42046e-37	K14548|1|0.0|642|rcu:RCOM_0962120|U3 small nucleolar RNA-associated protein 4;K16903|2|1e-81|305|ppp:PHYPADRAFT_191756|L-tryptophan---pyruvate aminotransferase [EC:2.6.1.99]	-	GO:0043168//anion binding;GO:0016846//carbon-sulfur lyase activity	-	gi|566156557|ref|XP_002300900.2|/0/alliinase family protein [Populus trichocarpa]
Potri.008G220200.v3.0	1.55325	4.29724e-05	0.000296332	K19613|1|7e-176|619|cic:CICLE_v10024379mg|leucine-rich repeat protein SHOC2	-	-	-	gi|105922482|gb|ABF81419.1|/0/TIR-NBS-LRR type disease resistance protein [Populus trichocarpa]
Potri.005G204600.v3.0	1.55109	3.14984e-09	3.94576e-08	K01381|1|1e-34|149|smo:SELMODRAFT_13348|saccharopepsin [EC:3.4.23.25];K00924|2|5e-33|143|tcc:TCM_041550|	-	GO:0004175//endopeptidase activity	GO:0019538//protein metabolic process	gi|566172742|ref|XP_002307559.2|/0/hypothetical protein POPTR_0005s22630g [Populus trichocarpa]
Potri.008G068000.v3.0	1.54958	1.08249e-14	2.09596e-13	-	-	GO:0016787//hydrolase activity	GO:0044238//primary metabolic process	gi|224098580|ref|XP_002311219.1|/1.08404e-148/GDSL-motif lipase/hydrolase family protein [Populus trichocarpa]
Potri.001G011300.v3.0	1.54785	1.74098e-59	1.393e-57	K00430|1|0.0|680|pop:POPTR_0001s04850g|peroxidase [EC:1.11.1.7]	GO:0005618//cell wall;GO:0043231//intracellular membrane-bounded organelle;GO:0005576//extracellular region;GO:0016020//membrane	GO:0043169//cation binding;GO:0046906//tetrapyrrole binding;GO:0016209//antioxidant activity;GO:0003824//catalytic activity	GO:0009314//response to radiation;GO:0006952//defense response;GO:0010038//response to metal ion;GO:0044710;GO:0040007//growth;GO:0000902//cell morphogenesis;GO:0006970//response to osmotic stress	gi|1279650|emb|CAA66035.1|/0/peroxidase [Populus trichocarpa]
Potri.T021900.v3.0	1.54683	2.08148e-30	8.34766e-29	K04733|1|2e-163|577|pop:POPTR_0001s43900g|interleukin-1 receptor-associated kinase 4 [EC:2.7.11.1];K04730|2|3e-157|556|pop:POPTR_0044s00230g|interleukin-1 receptor-associated kinase 1 [EC:2.7.11.1]	-	GO:0004672//protein kinase activity;GO:0032550	GO:0006796//phosphate-containing compound metabolic process;GO:0006464//cellular protein modification process;GO:0008037//cell recognition	gi|566195237|ref|XP_002317540.2|/0/hypothetical protein POPTR_0011s13130g [Populus trichocarpa]
Potri.008G219200.v3.0	1.54672	1.14011e-12	1.90475e-11	K19041|1|1e-50|201|pvu:PHAVU_009G250400g|E3 ubiquitin-protein ligase RNF38/44 [EC:2.3.2.27];K16286|2|2e-22|107|dosa:Os02t0561800-01|E3 ubiquitin-protein ligase EL5 [EC:2.3.2.27]	-	-	GO:0051707//response to other organism;GO:0009719;GO:0045087//innate immune response;GO:0007165//signal transduction;GO:0008152//metabolic process;GO:0010033//response to organic substance	gi|566159534|ref|XP_006386846.1|/1.40526e-144/zinc finger family protein [Populus trichocarpa]
Potri.005G014900.v3.0	1.54215	0.00013033	0.000818038	K04733|1|5e-170|598|pop:POPTR_0005s01810g|interleukin-1 receptor-associated kinase 4 [EC:2.7.11.1]	-	-	-	gi|566168847|ref|XP_006382400.1|/0/hypothetical protein POPTR_0005s01780g [Populus trichocarpa]
Potri.001G144300.v3.0	1.54138	2.31176e-57	1.7757e-55	-	-	-	GO:0015740//C4-dicarboxylate transport	gi|566146839|ref|XP_006368424.1|/0/hypothetical protein POPTR_0001s02700g [Populus trichocarpa]
Potri.011G141700.v3.0	1.54124	2.62352e-07	2.58433e-06	K19307|1|9e-122|332|pop:POPTR_0011s14500g|25S rRNA (uracil2634-N3)-methyltransferase [EC:2.1.1.313]	-	-	-	gi|224117572|ref|XP_002317612.1|/4.65062e-126/hypothetical protein POPTR_0011s14500g [Populus trichocarpa]
Potri.010G114200.v3.0	1.54097	1.08626e-20	2.93552e-19	-	-	GO:0016634//oxidoreductase activity, acting on the CH-CH group of donors, oxygen as acceptor;GO:0046914//transition metal ion binding;GO:0016634//oxidoreductase activity, acting on the CH-CH group of donors, oxygen as acceptor;GO:0046914//transition metal ion binding	GO:0044710;GO:0044710	gi|255580487|ref|XP_002531069.1|/0/spore coat protein, putative [Ricinus communis]
Potri.005G044800.v3.0	1.53739	1.51723e-61	1.23516e-59	K03955|1|1e-06|53.5|obr:102712973|NADH dehydrogenase (ubiquinone) 1 alpha/beta subcomplex 1	-	GO:0016628//oxidoreductase activity, acting on the CH-CH group of donors, NAD or NADP as acceptor;GO:0016491//oxidoreductase activity;GO:0016628//oxidoreductase activity, acting on the CH-CH group of donors, NAD or NADP as acceptor	GO:0006631//fatty acid metabolic process;GO:0006631//fatty acid metabolic process;GO:0006631//fatty acid metabolic process;GO:0044710;GO:0006631//fatty acid metabolic process	gi|566169473|ref|XP_006382707.1|/3.47587e-47/acyl carrier protein 1 [Populus trichocarpa]
Potri.009G010800.v3.0	1.53512	5.77364e-12	9.20315e-11	K06966|1|4e-113|407|pop:POPTR_0009s01600g|uncharacterized protein	-	GO:0003824//catalytic activity	-	gi|566185781|ref|XP_002314282.2|/1.71244e-112/hypothetical protein POPTR_0009s01600g [Populus trichocarpa]
Potri.001G221200.v3.0	1.53434	1.24479e-05	9.42177e-05	K14297|1|6e-24|112|zma:103640102|nuclear pore complex protein Nup98-Nup96	-	-	-	gi|566150434|ref|XP_006369397.1|/3.67794e-144/hypothetical protein POPTR_0001s22850g [Populus trichocarpa]
Potri.010G145800.v3.0	1.53378	4.68942e-07	4.46576e-06	K01648|1|1e-141|503|pop:POPTR_0010s15590g|ATP citrate (pro-S)-lyase [EC:2.3.3.8]	GO:0043234//protein complex;GO:0044444//cytoplasmic part;GO:0016020//membrane;GO:0043234//protein complex;GO:0044444//cytoplasmic part;GO:0016020//membrane;GO:0043234//protein complex;GO:0044444//cytoplasmic part;GO:0016020//membrane	GO:0036094//small molecule binding;GO:0004774//succinate-CoA ligase activity;GO:0046912//transferase activity, transferring acyl groups, acyl groups converted into alkyl on transfer;GO:0036094//small molecule binding;GO:0004774//succinate-CoA ligase activity;GO:0046912//transferase activity, transferring acyl groups, acyl groups converted into alkyl on transfer;GO:0036094//small molecule binding;…	GO:0005975//carbohydrate metabolic process;GO:0005975//carbohydrate metabolic process;GO:0005975//carbohydrate metabolic process	gi|566190996|ref|XP_002314948.2|/6.15956e-141/hypothetical protein POPTR_0010s15590g [Populus trichocarpa]
Potri.016G112100.v3.0	1.53363	3.03116e-13	5.31144e-12	K05909|1|0.0|1109|pop:POPTR_0016s11960g|laccase [EC:1.10.3.2]	GO:0005576//extracellular region	GO:0046914//transition metal ion binding;GO:0016682//oxidoreductase activity, acting on diphenols and related substances as donors, oxygen as acceptor	GO:0009808//lignin metabolic process;GO:0009832//plant-type cell wall biogenesis	gi|566209827|ref|XP_002322962.2|/0/laccase family protein [Populus trichocarpa]
Potri.002G037100.v3.0	1.53308	3.25152e-05	0.000229654	K13126|1|3e-07|57.0|fve:101312606|polyadenylate-binding protein	-	GO:0003676//nucleic acid binding;GO:0003676//nucleic acid binding	GO:0006351//transcription, DNA-templated;GO:0006351//transcription, DNA-templated	gi|566156099|ref|XP_002300772.2|/4.54676e-122/hypothetical protein POPTR_0002s03830g [Populus trichocarpa]
Potri.001G348000.v3.0	1.53299	4.30558e-26	1.50811e-24	K04733|1|3e-121|436|atr:18430845|interleukin-1 receptor-associated kinase 4 [EC:2.7.11.1]	-	GO:0004672//protein kinase activity;GO:0032550;GO:0004672//protein kinase activity;GO:0032550;GO:0004672//protein kinase activity;GO:0032550	GO:0006796//phosphate-containing compound metabolic process;GO:0006464//cellular protein modification process;GO:0006796//phosphate-containing compound metabolic process;GO:0006464//cellular protein modification process;GO:0006796//phosphate-containing compound metabolic process;GO:0006464//cellular protein modification process	gi|566152865|ref|XP_002300041.2|/0/hypothetical protein POPTR_0001s35060g [Populus trichocarpa]
Potri.006G258700.v3.0	1.53185	2.18194e-12	3.58117e-11	-	-	-	-	gi|566178436|ref|XP_006382091.1|/0/hypothetical protein POPTR_0006s27490g [Populus trichocarpa]
Potri.007G087800.v3.0	1.52934	8.03288e-14	1.46663e-12	K00517|1|8e-125|447|osa:4349111|	-	GO:0046914//transition metal ion binding;GO:0016705//oxidoreductase activity, acting on paired donors, with incorporation or reduction of molecular oxygen;GO:0004497//monooxygenase activity;GO:0046906//tetrapyrrole binding	GO:0044710	gi|566179831|ref|XP_002309993.2|/0/hypothetical protein POPTR_0007s05960g [Populus trichocarpa]
Potri.010G120300.v3.0	1.52848	4.09606e-08	4.52354e-07	-	-	-	-	gi|566190551|ref|XP_006378466.1|/2.65905e-25/hypothetical protein POPTR_0010s13020g [Populus trichocarpa]
Potri.018G099400.v3.0	1.52731	5.17362e-55	3.79534e-53	K15404|1|3e-123|443|ppp:PHYPADRAFT_177243|aldehyde decarbonylase [EC:4.1.99.5]	GO:0031224//intrinsic component of membrane;GO:0031224//intrinsic component of membrane;GO:0031224//intrinsic component of membrane;GO:0031224//intrinsic component of membrane;GO:0031224//intrinsic component of membrane;GO:0031224//intrinsic component of membrane;GO:0031224//intrinsic component of membrane;GO:0031224//intrinsic component of membrane;GO:0031224//intrinsic component of membrane;GO:…	GO:0046914//transition metal ion binding;GO:0036094//small molecule binding;GO:0003824//catalytic activity;GO:0046914//transition metal ion binding;GO:0036094//small molecule binding;GO:0003824//catalytic activity;GO:0046914//transition metal ion binding;GO:0036094//small molecule binding;GO:0003824//catalytic activity;GO:0046914//transition metal ion binding;GO:0036094//small molecule binding;GO…	GO:0006633//fatty acid biosynthetic process;GO:0007275//multicellular organism development;GO:0003006//developmental process involved in reproduction;GO:0006633//fatty acid biosynthetic process;GO:0043446;GO:0007275//multicellular organism development;GO:0003006//developmental process involved in reproduction;GO:0006633//fatty acid biosynthetic process;GO:0007275//multicellular organism developme…	gi|224143851|ref|XP_002325096.1|/0/hypothetical protein POPTR_0018s10830g [Populus trichocarpa]
Potri.001G092400.v3.0	1.5252	7.12986e-10	9.51571e-09	K09286|1|4e-22|107|atr:18421978|EREBP-like factor	GO:0043231//intracellular membrane-bounded organelle	GO:0003676//nucleic acid binding;GO:0001071//nucleic acid binding transcription factor activity	GO:0006351//transcription, DNA-templated;GO:0006351//transcription, DNA-templated	gi|224075092|ref|XP_002304554.1|/1.6211e-117/hypothetical protein POPTR_0003s13910g [Populus trichocarpa]
Potri.005G223500.v3.0	1.5232	6.65572e-19	1.64728e-17	K08176|1|0.0|954|pop:POPTR_0005s24490g|MFS transporter, PHS family, inorganic phosphate transporter	GO:0031224//intrinsic component of membrane	GO:0015291//secondary active transmembrane transporter activity	GO:0044763;GO:0015698//inorganic anion transport	gi|566173038|ref|XP_002306844.2|/0/phosphate transporter 1 family protein [Populus trichocarpa]
Potri.001G234500.v3.0	1.52316	9.51856e-64	8.11314e-62	K15397|1|0.0|875|pop:POPTR_0001s24120g|3-ketoacyl-CoA synthase [EC:2.3.1.199]	GO:0043231//intracellular membrane-bounded organelle	GO:0016746//transferase activity, transferring acyl groups	GO:0009314//response to radiation;GO:0006950//response to stress;GO:0006631//fatty acid metabolic process	gi|118486536|gb|ABK95107.1|/0/unknown [Populus trichocarpa]
Potri.001G017900.v3.0	1.51879	2.3816e-07	2.36386e-06	K07393|1|2e-12|75.1|aly:ARALYDRAFT_356687|putative glutathione S-transferase	-	-	-	gi|566257231|ref|XP_006388493.1|/0/hypothetical protein POPTR_0172s00200g [Populus trichocarpa]
Potri.013G031900.v3.0	1.51844	1.56729e-13	2.80506e-12	-	-	-	-	gi|566199152|ref|XP_006375793.1|/5.06963e-19/hypothetical protein POPTR_0013s03225g [Populus trichocarpa]
Potri.006G239600.v3.0	1.51785	1.21423e-08	1.42175e-07	K16794|1|3e-148|525|fve:101302907|platelet-activating factor acetylhydrolase IB subunit alpha;K03362|2|3e-128|459|rcu:RCOM_0801980|F-box and WD-40 domain protein 1/11;K10260|4|6e-24|112|csl:COCSUDRAFT_23114|F-box and WD-40 domain protein 7	-	-	-	gi|566178127|ref|XP_002308608.2|/0/hypothetical protein POPTR_0006s25610g [Populus trichocarpa]
Potri.011G027500.v3.0	1.51077	2.07822e-07	2.08237e-06	K04733|1|0.0|687|pop:POPTR_0017s090701|interleukin-1 receptor-associated kinase 4 [EC:2.7.11.1];K04730|3|3e-142|506|egr:104420339|interleukin-1 receptor-associated kinase 1 [EC:2.7.11.1]	-	GO:0004672//protein kinase activity	GO:0009987//cellular process	gi|566256121|ref|XP_006388050.1|/0/hypothetical protein POPTR_0379s00200g [Populus trichocarpa]
Potri.018G105400.v3.0	1.50998	1.28112e-37	6.20508e-36	K13065|1|0.0|864|pop:POPTR_0018s11450g|shikimate O-hydroxycinnamoyltransferase [EC:2.3.1.133]	-	GO:0050737;GO:0050737;GO:0050737	GO:0065007//biological regulation;GO:0009699//phenylpropanoid biosynthetic process;GO:0065007//biological regulation;GO:0009699//phenylpropanoid biosynthetic process;GO:0065007//biological regulation;GO:0009699//phenylpropanoid biosynthetic process	gi|224142375|ref|XP_002324534.1|/0/hypothetical protein POPTR_0018s11450g [Populus trichocarpa]
Potri.001G136100.v3.0	1.50936	0.00014926	0.000924063	K08235|1|0.0|645|pop:POPTR_0001s01870g|xyloglucan:xyloglucosyl transferase [EC:2.4.1.207]	GO:0005576//extracellular region;GO:0030312//external encapsulating structure	GO:0016798//hydrolase activity, acting on glycosyl bonds;GO:0016758//transferase activity, transferring hexosyl groups	GO:0044042//glucan metabolic process	gi|566146677|ref|XP_006368348.1|/0/xyloglucan endotransglycosylase 2 family protein [Populus trichocarpa]
Potri.018G103900.v3.0	1.50924	1.12053e-39	5.69777e-38	K10999|1|0.0|1434|pop:POPTR_0018s11290g|cellulose synthase A [EC:2.4.1.12]	GO:0031224//intrinsic component of membrane	GO:0016759//cellulose synthase activity;GO:0046914//transition metal ion binding	GO:0030243//cellulose metabolic process	gi|224143919|ref|XP_002325122.1|/0/cellulose synthase family protein [Populus trichocarpa]
Potri.005G229800.v3.0	1.50855	4.13282e-09	5.10465e-08	-	-	-	-	gi|224082896|ref|XP_002306882.1|/9.2613e-159/hypothetical protein POPTR_0005s25140g [Populus trichocarpa]
Potri.005G026300.v3.0	1.50779	1.08324e-05	8.26222e-05	K02184|1|6e-71|270|ppp:PHYPADRAFT_159956|formin 2	-	GO:0008092//cytoskeletal protein binding	GO:0007010//cytoskeleton organization	gi|566169031|ref|XP_006382491.1|/0/hypothetical protein POPTR_0005s02640g [Populus trichocarpa]
Potri.008G057100.v3.0	1.50635	1.61042e-09	2.07631e-08	K00051|1|3e-11|70.5|obr:102709764|malate dehydrogenase (NADP+) [EC:1.1.1.82]	GO:0005618//cell wall	-	GO:0071555//cell wall organization;GO:0048646//anatomical structure formation involved in morphogenesis	gi|224100999|ref|XP_002312101.1|/2.03175e-148/alpha-expansin 9 precursor family protein [Populus trichocarpa]
Potri.015G088100.v3.0	1.50611	3.57296e-08	3.97137e-07	K10756|1|3e-12|75.5|ota:Ot02g00770|replication factor C subunit 3/5;K10755|2|8e-12|73.9|ppp:PHYPADRAFT_186629|replication factor C subunit 2/4	GO:0042575;GO:0042575	GO:0003676//nucleic acid binding;GO:0016462//pyrophosphatase activity;GO:0032550;GO:0034061//DNA polymerase activity;GO:0003676//nucleic acid binding;GO:0016462//pyrophosphatase activity;GO:0032550;GO:0034061//DNA polymerase activity	GO:0006259//DNA metabolic process;GO:0006259//DNA metabolic process	gi|224133772|ref|XP_002321657.1|/0/hypothetical protein POPTR_0015s09950g [Populus trichocarpa]
Potri.015G143600.v3.0	1.50456	1.91665e-85	2.21092e-83	-	GO:0016020//membrane	GO:0033293//monocarboxylic acid binding	-	gi|224136994|ref|XP_002322467.1|/5.61108e-30/remorin family protein [Populus trichocarpa]
Potri.007G107300.v3.0	1.50203	1.87109e-60	1.51192e-58	K01051|1|2e-108|394|smo:SELMODRAFT_420760|pectinesterase [EC:3.1.1.11]	GO:0030312//external encapsulating structure;GO:0030312//external encapsulating structure;GO:0030312//external encapsulating structure	GO:0030234//enzyme regulator activity;GO:0052689//carboxylic ester hydrolase activity;GO:0030234//enzyme regulator activity;GO:0052689//carboxylic ester hydrolase activity;GO:0030234//enzyme regulator activity;GO:0052689//carboxylic ester hydrolase activity	GO:0071555//cell wall organization;GO:0000272//polysaccharide catabolic process;GO:0044092//negative regulation of molecular function;GO:0071555//cell wall organization;GO:0000272//polysaccharide catabolic process;GO:0044092//negative regulation of molecular function;GO:0071555//cell wall organization;GO:0000272//polysaccharide catabolic process;GO:0044092//negative regulation of molecular functi…	gi|566179512|ref|XP_002309906.2|/0/pectinesterase family protein [Populus trichocarpa]
Potri.017G152900.v3.0	1.50199	1.87564e-05	0.000137658	-	-	-	-	gi|566211111|ref|XP_006372629.1|/1.37738e-101/hypothetical protein POPTR_0017s03390g [Populus trichocarpa]
Potri.008G067300.v3.0	1.50081	5.26694e-233	1.40934e-230	K08915|1|2e-85|315|pop:POPTR_0008s06720g|light-harvesting complex II chlorophyll a/b binding protein 4	GO:0043234//protein complex;GO:0009534//chloroplast thylakoid;GO:0043234//protein complex;GO:0009534//chloroplast thylakoid	GO:0043169//cation binding;GO:0046906//tetrapyrrole binding;GO:0043169//cation binding;GO:0046906//tetrapyrrole binding	GO:0006091//generation of precursor metabolites and energy;GO:0042254//ribosome biogenesis;GO:0009639//response to red or far red light;GO:0006091//generation of precursor metabolites and energy;GO:0042254//ribosome biogenesis;GO:0009639//response to red or far red light	gi|224101127|ref|XP_002312153.1|/7.4327e-85/Chlorophyll a-b binding protein CP29.3 [Populus trichocarpa]
Potri.016G043400.v3.0	1.4975	5.91472e-09	7.1646e-08	K00006|1|0.0|760|pop:POPTR_0016s04270g|glycerol-3-phosphate dehydrogenase (NAD+) [EC:1.1.1.8]	GO:0043234//protein complex;GO:0044444//cytoplasmic part;GO:0043234//protein complex;GO:0044444//cytoplasmic part	GO:0016616//oxidoreductase activity, acting on the CH-OH group of donors, NAD or NADP as acceptor;GO:0048037//cofactor binding;GO:0000166//nucleotide binding;GO:0016616//oxidoreductase activity, acting on the CH-OH group of donors, NAD or NADP as acceptor;GO:0048037//cofactor binding;GO:0000166//nucleotide binding	GO:0006072//glycerol-3-phosphate metabolic process;GO:0044710;GO:0044238//primary metabolic process;GO:0006072//glycerol-3-phosphate metabolic process;GO:0044710;GO:0044238//primary metabolic process	gi|566208628|ref|XP_002323270.2|/0/NAD-dependent glycerol-3-phosphate dehydrogenase family protein [Populus trichocarpa]
Potri.001G462800.v3.0	1.49722	8.75278e-27	3.15729e-25	-	GO:0030312//external encapsulating structure	GO:0046993;GO:0016616//oxidoreductase activity, acting on the CH-OH group of donors, NAD or NADP as acceptor;GO:0000166//nucleotide binding	GO:0006950//response to stress;GO:0003006//developmental process involved in reproduction;GO:0000741//karyogamy;GO:0044710	gi|566155265|ref|XP_002299030.2|/0/hypothetical protein POPTR_0001s46710g [Populus trichocarpa]
Potri.001G358200.v3.0	1.49604	9.20926e-09	1.09164e-07	-	-	GO:0005515//protein binding	-	gi|225443974|ref|XP_002280537.1|/6.45364e-95/PREDICTED: uncharacterized protein LOC100266950 [Vitis vinifera]
Potri.014G117100.v3.0	1.49531	1.65666e-37	8.00024e-36	K01051|1|0.0|781|pop:POPTR_0014s11240g|pectinesterase [EC:3.1.1.11]	GO:0030312//external encapsulating structure	GO:0052689//carboxylic ester hydrolase activity	GO:0071555//cell wall organization	gi|566203734|ref|XP_002320279.2|/0/hypothetical protein POPTR_0014s11240g [Populus trichocarpa]
Potri.013G156200.v3.0	1.49476	6.50812e-05	0.00043403	K01227|1|4e-25|116|obr:102704525|mannosyl-glycoprotein endo-beta-N-acetylglucosaminidase [EC:3.2.1.96];K13944|2|3e-21|103|mus:103984837|	-	-	-	gi|224124780|ref|XP_002319420.1|/2.9464e-77/hypothetical protein POPTR_0013s15220g [Populus trichocarpa]
Potri.009G164000.v3.0	1.49455	6.11338e-14	1.12308e-12	-	-	-	GO:0009628//response to abiotic stimulus	gi|566188338|ref|XP_002312817.2|/2.93482e-85/hypothetical protein POPTR_0009s16560g [Populus trichocarpa]
Potri.001G310100.v3.0	1.49221	0.000113295	0.000719833	-	-	-	-	gi|566152088|ref|XP_002300197.2|/6.17928e-90/hypothetical protein POPTR_0001s31760g [Populus trichocarpa]
Potri.004G104600.v3.0	1.49183	1.5777e-08	1.82315e-07	-	-	-	-	gi|566165914|ref|XP_006384222.1|/1.26022e-10/hypothetical protein POPTR_0004s10430g [Populus trichocarpa]
Potri.017G100600.v3.0	1.48856	1.07249e-09	1.41062e-08	K15889|1|1e-34|148|mdm:103411406|prenylcysteine alpha-carboxyl methylesterase [EC:3.1.1.-];K12951|2|2e-08|61.6|smo:SELMODRAFT_448085|cation-transporting P-type ATPase D [EC:3.6.3.-];K03036|3|8e-06|52.8|aly:ARALYDRAFT_336019|26S proteasome regulatory subunit N6	-	-	-	gi|566213158|ref|XP_006373407.1|/1.57068e-103/hypothetical protein POPTR_0017s13490g [Populus trichocarpa]
Potri.018G028000.v3.0	1.48646	2.85282e-18	6.81774e-17	K13434|1|4e-12|73.2|rcu:RCOM_0295580|pathogenesis-related genes transcriptional activator PTI6;K09286|3|4e-12|73.2|crb:CARUB_v10005203mg|EREBP-like factor	GO:0043231//intracellular membrane-bounded organelle	GO:0003676//nucleic acid binding;GO:0001071//nucleic acid binding transcription factor activity	GO:0006351//transcription, DNA-templated	gi|224143142|ref|XP_002324859.1|/9.7904e-92/AP2 domain-containing transcription factor family protein [Populus trichocarpa]
Potri.016G065000.v3.0	1.48523	1.68901e-15	3.42896e-14	K14493|1|6e-29|129|smo:SELMODRAFT_270047|gibberellin receptor GID1 [EC:3.-.-.-]	-	GO:0003824//catalytic activity;GO:0003824//catalytic activity	-	gi|224138214|ref|XP_002322758.1|/4.55919e-129/hypothetical protein POPTR_0016s06500g [Populus trichocarpa]
Potri.010G046800.v3.0	1.48433	1.12453e-84	1.28808e-82	K03294|1|8e-84|312|sita:101754459|basic amino acid/polyamine antiporter, APA family;K15095|2|1e-19|99.4|bdi:100839967|(+)-neomenthol dehydrogenase [EC:1.1.1.208]	GO:0016020//membrane;GO:0016020//membrane;GO:0016020//membrane;GO:0016020//membrane;GO:0016020//membrane	-	-	gi|566189266|ref|XP_006378242.1|/0/hypothetical protein POPTR_0010s05690g [Populus trichocarpa]
Potri.006G219400.v3.0	1.48304	1.41497e-10	2.0224e-09	-	-	GO:0003824//catalytic activity	-	gi|224088703|ref|XP_002308516.1|/7.07737e-107/hydrolase family protein [Populus trichocarpa]
Potri.011G106200.v3.0	1.47901	1.18755e-06	1.07122e-05	-	-	-	-	gi|224116972|ref|XP_002317442.1|/0/hypothetical protein POPTR_0011s10730g [Populus trichocarpa]
Potri.003G079800.v3.0	1.47393	8.88992e-13	1.49748e-11	K09338|1|1e-159|563|pop:POPTR_0003s07760g|homeobox-leucine zipper protein	-	GO:0003677//DNA binding;GO:0003677//DNA binding;GO:0003677//DNA binding	GO:0050794//regulation of cellular process;GO:0006351//transcription, DNA-templated;GO:0050794//regulation of cellular process;GO:0006351//transcription, DNA-templated;GO:0009987//cellular process	gi|566161446|ref|XP_006385549.1|/1.98751e-151/homeobox-leucine zipper family protein [Populus trichocarpa]
Potri.018G112100.v3.0	1.4736	5.43982e-06	4.40543e-05	K01183|1|0.0|743|pop:POPTR_0018s12010g|chitinase [EC:3.2.1.14]	-	GO:0004553//hydrolase activity, hydrolyzing O-glycosyl compounds;GO:0004553//hydrolase activity, hydrolyzing O-glycosyl compounds	GO:0071704//organic substance metabolic process;GO:0071704//organic substance metabolic process	gi|566215413|ref|XP_002324562.2|/0/hypothetical protein POPTR_0018s12010g [Populus trichocarpa]
Potri.004G069600.v3.0	1.4734	2.11834e-18	5.10356e-17	K12938|1|3e-121|436|fve:101302986|anthocyanidin 5,3-O-glucosyltransferase [EC:2.4.1.-];K08237|2|1e-111|404|gmx:100804631|hydroquinone glucosyltransferase [EC:2.4.1.218];K13263|3|2e-111|403|gmx:100101902|isoflavone 7-O-glucosyltransferase [EC:2.4.1.170]	-	GO:0035251//UDP-glucosyltransferase activity	-	gi|566165302|ref|XP_002305022.2|/0/UDP-glucoronosyl/UDP-glucosyl transferase family protein [Populus trichocarpa]
Potri.011G115000.v3.0	1.47147	1.21209e-05	9.18495e-05	K18482|1|0.0|646|pop:POPTR_0011s11560g|4-amino-4-deoxychorismate lyase [EC:4.1.3.38]	-	GO:0008483//transaminase activity;GO:0008483//transaminase activity	-	gi|224117116|ref|XP_002317480.1|/0/hypothetical protein POPTR_0011s11560g [Populus trichocarpa]
Potri.003G070200.v3.0	1.47109	2.09726e-10	2.94727e-09	K01069|1|2e-39|164|obr:102700269|hydroxyacylglutathione hydrolase [EC:3.1.2.6]	-	-	-	gi|566161260|ref|XP_002304236.2|/0/hypothetical protein POPTR_0003s06780g [Populus trichocarpa]
Potri.015G039200.v3.0	1.46958	9.91354e-17	2.15321e-15	K14297|1|3e-13|76.6|zma:103640102|nuclear pore complex protein Nup98-Nup96	-	-	-	gi|224135541|ref|XP_002322099.1|/1.49384e-129/hypothetical protein POPTR_0015s04510g [Populus trichocarpa]
Potri.001G371200.v3.0	1.46926	4.0301e-14	7.50072e-13	K13148|1|8e-24|112|rcu:RCOM_0598050|integrator complex subunit 11 [EC:3.1.27.-]	-	GO:0046914//transition metal ion binding;GO:0046914//transition metal ion binding;GO:0046914//transition metal ion binding	-	gi|224056493|ref|XP_002298883.1|/0/hypothetical protein POPTR_0001s38010g [Populus trichocarpa]
Potri.017G079600.v3.0	1.46882	3.37892e-13	5.88921e-12	K14411|1|7e-16|86.3|csv:101220676|RNA-binding protein Musashi	-	-	-	gi|224141361|ref|XP_002324041.1|/0/calmodulin-binding family protein [Populus trichocarpa]
Potri.004G095700.v3.0	1.4667	5.64406e-05	0.000381313	K13415|1|3e-70|267|egu:105047907|protein brassinosteroid insensitive 1 [EC:2.7.10.1 2.7.11.1]	GO:0031224//intrinsic component of membrane;GO:0044464;GO:0031224//intrinsic component of membrane;GO:0009536//plastid;GO:0071944//cell periphery	GO:0032550;GO:0004672//protein kinase activity;GO:0016628//oxidoreductase activity, acting on the CH-CH group of donors, NAD or NADP as acceptor;GO:0032550;GO:0004672//protein kinase activity;GO:0016628//oxidoreductase activity, acting on the CH-CH group of donors, NAD or NADP as acceptor	GO:0044710;GO:0006464//cellular protein modification process;GO:0044710;GO:0006464//cellular protein modification process	gi|224077204|ref|XP_002305177.1|/0/hypothetical protein POPTR_0004s09480g [Populus trichocarpa]
Potri.010G059600.v3.0	1.46566	1.78259e-09	2.28655e-08	K17609|1|0.0|1037|pop:POPTR_0010s06950g|nucleoredoxin [EC:1.8.1.8]	-	-	-	gi|566189503|ref|XP_006378292.1|/0/hypothetical protein POPTR_0010s06950g [Populus trichocarpa]
Potri.T090200.v3.0	1.46566	1.18117e-07	1.23153e-06	K04733|1|1e-175|615|pop:POPTR_1247s002002|interleukin-1 receptor-associated kinase 4 [EC:2.7.11.1]	-	GO:0004672//protein kinase activity	GO:0006796//phosphate-containing compound metabolic process	gi|566253858|ref|XP_006387326.1|/4.82468e-175/hypothetical protein POPTR_1247s002002g, partial [Populus trichocarpa]
Potri.001G250100.v3.0	1.4619	2.60272e-06	2.23124e-05	-	-	-	-	gi|224054554|ref|XP_002298318.1|/0/hypothetical protein POPTR_0001s25720g [Populus trichocarpa]
Potri.001G237600.v3.0	1.45943	1.87564e-05	0.000137689	K14297|1|2e-14|80.9|zma:103640102|nuclear pore complex protein Nup98-Nup96	GO:0005911//cell-cell junction;GO:0005618//cell wall	-	GO:0071555//cell wall organization;GO:0009607//response to biotic stimulus	gi|224054799|ref|XP_002298366.1|/2.71474e-152/osmotin-like family protein [Populus trichocarpa]
Potri.016G024500.v3.0	1.45585	2.28564e-14	4.32298e-13	K14848|1|2e-27|123|sita:101766449|ribosome assembly protein RRB1	GO:0005576//extracellular region	GO:0004175//endopeptidase activity	GO:0019538//protein metabolic process	gi|566208300|ref|XP_002322580.2|/0/latex-abundant family protein [Populus trichocarpa]
Potri.010G089200.v3.0	1.45579	3.68914e-18	8.74597e-17	K18787|1|5e-125|447|mdm:103420776|thermospermine synthase [EC:2.5.1.79]	-	GO:0016765//transferase activity, transferring alkyl or aryl (other than methyl) groups;GO:0016765//transferase activity, transferring alkyl or aryl (other than methyl) groups	-	gi|566190032|ref|XP_002314705.2|/0/hypothetical protein POPTR_0010s09940g [Populus trichocarpa]
Potri.003G173300.v3.0	1.45559	5.20298e-09	6.34721e-08	K16732|1|0.0|1053|pop:POPTR_0003s17180g|protein regulator of cytokinesis 1	-	GO:0015631//tubulin binding	GO:0007010//cytoskeleton organization	gi|566163149|ref|XP_002303801.2|/0/hypothetical protein POPTR_0003s17180g [Populus trichocarpa]
Potri.005G223600.v3.0	1.45557	8.6067e-17	1.87186e-15	K08176|1|0.0|980|pop:POPTR_0005s24500g|MFS transporter, PHS family, inorganic phosphate transporter	GO:0031224//intrinsic component of membrane	GO:0015291//secondary active transmembrane transporter activity	GO:0044763;GO:0015698//inorganic anion transport	gi|224082802|ref|XP_002306845.1|/0/phosphate transporter 1 family protein [Populus trichocarpa]
Potri.009G035300.v3.0	1.4555	1.21209e-05	9.18708e-05	-	-	-	-	gi|566186184|ref|XP_002314161.2|/0/hypothetical protein POPTR_0009s04010g [Populus trichocarpa]
Potri.013G028100.v3.0	1.45355	1.05987e-06	9.62701e-06	K04733|1|2e-167|589|csv:101214870|interleukin-1 receptor-associated kinase 4 [EC:2.7.11.1]	GO:0043231//intracellular membrane-bounded organelle;GO:0043231//intracellular membrane-bounded organelle	GO:0004672//protein kinase activity;GO:0019899//enzyme binding;GO:0032550;GO:0004672//protein kinase activity;GO:0019899//enzyme binding;GO:0032550	GO:0006796//phosphate-containing compound metabolic process;GO:0006464//cellular protein modification process;GO:0006796//phosphate-containing compound metabolic process;GO:0006464//cellular protein modification process	gi|566199105|ref|XP_002319033.2|/0/kinase family protein [Populus trichocarpa]
Potri.003G144900.v3.0	1.45297	4.20662e-05	0.000290574	K08867|1|2e-53|212|aly:ARALYDRAFT_674863|WNK lysine deficient protein kinase [EC:2.7.11.1]	-	GO:0005515//protein binding;GO:0005515//protein binding	-	gi|224072264|ref|XP_002303679.1|/0/hypothetical protein POPTR_0003s14480g [Populus trichocarpa]
Potri.001G068100.v3.0	1.45032	1.90366e-21	5.39454e-20	K18789|1|1e-30|134|tcc:TCM_038164|xylogalacturonan beta-1,3-xylosyltransferase [EC:2.4.2.41];K02366|5|6e-29|129|bpg:Bathy04g01270|glucuronyl/N-acetylglucosaminyl transferase EXT1 [EC:2.4.1.224 2.4.1.225]	GO:0043231//intracellular membrane-bounded organelle;GO:0043231//intracellular membrane-bounded organelle;GO:0043231//intracellular membrane-bounded organelle	GO:0015020//glucuronosyltransferase activity;GO:0015020//glucuronosyltransferase activity;GO:0015020//glucuronosyltransferase activity	GO:0009832//plant-type cell wall biogenesis;GO:0010413//glucuronoxylan metabolic process;GO:0009832//plant-type cell wall biogenesis;GO:0010413//glucuronoxylan metabolic process;GO:0009832//plant-type cell wall biogenesis;GO:0010413//glucuronoxylan metabolic process	gi|224053575|ref|XP_002297880.1|/0/exostosin family protein [Populus trichocarpa]
Potri.012G070300.v3.0	1.44313	1.76092e-06	1.55198e-05	K15040|1|4e-133|475|pop:POPTR_0012s07210g|voltage-dependent anion channel protein 2	-	-	-	gi|566197210|ref|XP_002318608.2|/1.87994e-132/hypothetical protein POPTR_0012s07210g [Populus trichocarpa]
Potri.001G128200.v3.0	1.44229	3.82996e-08	4.24547e-07	K14794|1|2e-15|85.1|aly:ARALYDRAFT_321151|ribosomal RNA-processing protein 12	-	-	-	gi|566146479|ref|XP_006368254.1|/0/hypothetical protein POPTR_0001s01040g [Populus trichocarpa]
Potri.005G007900.v3.0	1.44222	7.81138e-18	1.81885e-16	K10406|1|8e-85|316|tcc:TCM_032503|kinesin family member C2/C3;K13420|2|8e-72|273|cic:CICLE_v10024610mg|LRR receptor-like serine/threonine-protein kinase FLS2 [EC:2.7.11.1]	-	-	-	gi|566168683|ref|XP_006382320.1|/0/hypothetical protein POPTR_0005s01000g, partial [Populus trichocarpa]
Potri.007G007500.v3.0	1.44171	5.71262e-14	1.05301e-12	K04730|1|2e-22|107|smo:SELMODRAFT_77054|interleukin-1 receptor-associated kinase 1 [EC:2.7.11.1];K13418|4|9e-22|105|sbi:SORBI_06g018760|somatic embryogenesis receptor kinase 1 [EC:2.7.10.1 2.7.11.1]	GO:0016020//membrane	GO:0016772//transferase activity, transferring phosphorus-containing groups	GO:0006796//phosphate-containing compound metabolic process	gi|224097218|ref|XP_002310881.1|/2.26e-141/leucine-rich repeat family protein [Populus trichocarpa]
Potri.013G131200.v3.0	1.44074	4.21188e-16	8.83088e-15	-	-	GO:0046914//transition metal ion binding;GO:0046914//transition metal ion binding;GO:0046914//transition metal ion binding	-	gi|566201151|ref|XP_006376491.1|/5.3096e-26/hypothetical protein POPTR_0013s13480g [Populus trichocarpa]
Potri.010G102400.v3.0	1.44035	1.50983e-07	1.54654e-06	K08360|1|1e-126|452|pop:POPTR_0010s11290g|cytochrome b-561	GO:0031224//intrinsic component of membrane	-	-	gi|224108215|ref|XP_002314762.1|/5.87436e-126/hypothetical protein POPTR_0010s11290g [Populus trichocarpa]
Potri.016G058700.v3.0	1.43962	8.4691e-05	0.000552174	K17604|1|5e-106|386|pda:103709325|zinc finger SWIM domain-containing protein 3	-	-	-	gi|566257722|ref|XP_006388581.1|/0/hypothetical protein POPTR_0149s00230g [Populus trichocarpa]
Potri.014G104600.v3.0	1.43864	6.01338e-09	7.27871e-08	K14411|1|9e-21|102|csv:101220676|RNA-binding protein Musashi	-	-	-	gi|566203495|ref|XP_002320895.2|/1.75416e-153/hypothetical protein POPTR_0014s10040g [Populus trichocarpa]
Potri.009G009500.v3.0	1.43812	9.70416e-14	1.76191e-12	-	GO:0009536//plastid;GO:0009536//plastid	-	-	gi|224106812|ref|XP_002314293.1|/0/hypothetical protein POPTR_0009s01490g [Populus trichocarpa]
Potri.004G233200.v3.0	1.43683	2.59868e-08	2.93036e-07	K13989|1|7e-142|504|pop:POPTR_0004s24145g|Derlin-2/3	-	-	-	gi|566168398|ref|XP_006385124.1|/5.12145e-145/hypothetical protein POPTR_0004s24145g [Populus trichocarpa]
Potri.001G234600.v3.0	1.43507	9.0518e-20	2.34149e-18	K07195|1|0.0|1050|pop:POPTR_0001s24130g|exocyst complex component 7	-	-	-	gi|566150706|ref|XP_002298379.2|/0/hypothetical protein POPTR_0001s24130g [Populus trichocarpa]
Potri.002G005700.v3.0	1.43363	1.57639e-42	8.57686e-41	K16290|1|2e-124|446|pop:POPTR_0002s00720g|xylem cysteine proteinase [EC:3.4.22.-]	-	GO:0016628//oxidoreductase activity, acting on the CH-CH group of donors, NAD or NADP as acceptor;GO:0070011//peptidase activity, acting on L-amino acid peptides;GO:0016491//oxidoreductase activity;GO:0070011//peptidase activity, acting on L-amino acid peptides;GO:0016628//oxidoreductase activity, acting on the CH-CH group of donors, NAD or NADP as acceptor;GO:0070011//peptidase activity, acting …	GO:0044710;GO:0019538//protein metabolic process;GO:0019538//protein metabolic process;GO:0044710;GO:0019538//protein metabolic process	gi|566155559|ref|XP_002301901.2|/8.20497e-124/hypothetical protein POPTR_0002s00720g [Populus trichocarpa]
Potri.008G116000.v3.0	1.43134	0.000108427	0.000691871	-	-	GO:0005515//protein binding	-	gi|224099311|ref|XP_002311433.1|/5.63864e-150/basic helix-loop-helix family protein [Populus trichocarpa]
Potri.018G015100.v3.0	1.43061	2.2629e-297	7.38724e-295	K01381|1|6e-27|123|smo:SELMODRAFT_13348|saccharopepsin [EC:3.4.23.25];K00924|2|1e-21|105|tcc:TCM_041550|	GO:0005576//extracellular region	GO:0004175//endopeptidase activity	GO:0019538//protein metabolic process	gi|224142001|ref|XP_002324349.1|/0/nucleoid DNA-binding family protein [Populus trichocarpa]
Potri.004G021000.v3.0	1.42844	3.61836e-12	5.85339e-11	K08235|1|1e-174|612|pop:POPTR_0004s02030g|xyloglucan:xyloglucosyl transferase [EC:2.4.1.207]	GO:0005576//extracellular region;GO:0030312//external encapsulating structure	GO:0016798//hydrolase activity, acting on glycosyl bonds;GO:0016758//transferase activity, transferring hexosyl groups	GO:0044042//glucan metabolic process	gi|566164461|ref|XP_002304928.2|/5.73027e-174/xyloglucan:xyloglucosyl transferase family protein [Populus trichocarpa]
Potri.010G130000.v3.0	1.42531	6.7886e-19	1.67889e-17	-	-	-	-	gi|224111740|ref|XP_002315961.1|/5.87725e-152/basic helix-loop-helix family protein [Populus trichocarpa]
Potri.013G159200.v3.0	1.42502	4.29996e-26	1.50776e-24	K04730|1|6e-113|409|pper:PRUPE_ppa008002mg|interleukin-1 receptor-associated kinase 1 [EC:2.7.11.1]	GO:0016020//membrane;GO:0016020//membrane;GO:0016020//membrane;GO:0016020//membrane	GO:0016301//kinase activity;GO:0016301//kinase activity;GO:0036094//small molecule binding;GO:0004672//protein kinase activity;GO:1901363//heterocyclic compound binding;GO:0097159//organic cyclic compound binding;GO:0036094//small molecule binding;GO:0004672//protein kinase activity;GO:1901363//heterocyclic compound binding;GO:0097159//organic cyclic compound binding;GO:0036094//small molecule bi…	GO:0006796//phosphate-containing compound metabolic process;GO:0006796//phosphate-containing compound metabolic process;GO:0006796//phosphate-containing compound metabolic process;GO:0006796//phosphate-containing compound metabolic process	gi|566201500|ref|XP_002319433.2|/0/hypothetical protein POPTR_0013s15520g [Populus trichocarpa]
Potri.003G216200.v3.0	1.42462	1.26792e-27	4.73585e-26	K01870|1|3e-46|186|eus:EUTSA_v10003524mg|isoleucyl-tRNA synthetase [EC:6.1.1.5];K19027|2|5e-11|69.7|smo:SELMODRAFT_443317|zinc finger FYVE domain-containing protein 26;K02889|3|7e-09|62.4|tcc:TCM_024986|large subunit ribosomal protein L21e	-	-	-	gi|566163928|ref|XP_006386060.1|/7.28529e-106/disease resistance-responsive family protein [Populus trichocarpa]
Potri.001G324200.v3.0	1.42354	5.70866e-09	6.92528e-08	K12828|1|2e-30|135|mdm:103414142|splicing factor 3B subunit 1	-	GO:0016746//transferase activity, transferring acyl groups	-	gi|566152411|ref|XP_002300135.2|/0/hypothetical protein POPTR_0001s33160g [Populus trichocarpa]
Potri.014G171300.v3.0	1.42344	8.4691e-05	0.000552285	-	-	-	-	gi|566204704|ref|XP_006375590.1|/1.31555e-71/hypothetical protein POPTR_0014s16960g [Populus trichocarpa]
Potri.006G106900.v3.0	1.42201	4.4964e-09	5.53697e-08	-	GO:0043231//intracellular membrane-bounded organelle;GO:0043231//intracellular membrane-bounded organelle;GO:0043231//intracellular membrane-bounded organelle	GO:0005515//protein binding	-	gi|224091096|ref|XP_002309176.1|/9.05968e-64/hypothetical protein POPTR_0006s10750g [Populus trichocarpa]
Potri.009G006500.v3.0	1.42036	7.1325e-55	5.19733e-53	K02366|1|3e-35|150|bpg:Bathy04g01270|glucuronyl/N-acetylglucosaminyl transferase EXT1 [EC:2.4.1.224 2.4.1.225];K18789|2|9e-25|116|sly:101257934|xylogalacturonan beta-1,3-xylosyltransferase [EC:2.4.2.41]	GO:0043231//intracellular membrane-bounded organelle	GO:0003824//catalytic activity	GO:0009832//plant-type cell wall biogenesis;GO:0010413//glucuronoxylan metabolic process	gi|224106838|ref|XP_002314302.1|/0/exostosin family protein [Populus trichocarpa]
Potri.002G054500.v3.0	1.41944	5.70866e-09	6.9227e-08	K14495|1|2e-07|57.8|smo:SELMODRAFT_423923|F-box protein GID2	-	-	-	gi|224066519|ref|XP_002302120.1|/0/hypothetical protein POPTR_0002s05550g [Populus trichocarpa]
Potri.005G256000.v3.0	1.41901	1.19758e-72	1.15666e-70	K16290|1|0.0|701|pop:POPTR_0005s27730g|xylem cysteine proteinase [EC:3.4.22.-]	-	GO:0016628//oxidoreductase activity, acting on the CH-CH group of donors, NAD or NADP as acceptor;GO:0070011//peptidase activity, acting on L-amino acid peptides;GO:0016628//oxidoreductase activity, acting on the CH-CH group of donors, NAD or NADP as acceptor;GO:0070011//peptidase activity, acting on L-amino acid peptides	GO:0044710;GO:0019538//protein metabolic process;GO:0044710;GO:0019538//protein metabolic process	gi|566173601|ref|XP_002306996.2|/0/XYLEM CYSTEINE PEPTIDASE 2 family protein [Populus trichocarpa]
Potri.006G083900.v3.0	1.41858	7.5686e-120	1.23538e-117	K19329|1|1e-62|240|gmx:100783465|WW domain-containing oxidoreductase	-	GO:0036094//small molecule binding;GO:0003824//catalytic activity;GO:0036094//small molecule binding;GO:0016628//oxidoreductase activity, acting on the CH-CH group of donors, NAD or NADP as acceptor;GO:0036094//small molecule binding;GO:0016628//oxidoreductase activity, acting on the CH-CH group of donors, NAD or NADP as acceptor	GO:0044710;GO:0044710;GO:0044710	gi|566175198|ref|XP_002309049.2|/7.84698e-109/hypothetical protein POPTR_0006s08410g [Populus trichocarpa]
Potri.004G019900.v3.0	1.41646	8.4691e-05	0.000552064	K15283|1|0.0|725|pop:POPTR_0004s01930g|solute carrier family 35, member E1	GO:0031224//intrinsic component of membrane;GO:0009536//plastid;GO:0031090//organelle membrane;GO:0031224//intrinsic component of membrane;GO:0009536//plastid;GO:0031090//organelle membrane	GO:0015291//secondary active transmembrane transporter activity;GO:0015119;GO:0005342//organic acid transmembrane transporter activity;GO:0015291//secondary active transmembrane transporter activity;GO:0015119;GO:0005342//organic acid transmembrane transporter activity	GO:0009642//response to light intensity;GO:0051707//response to other organism;GO:0044763;GO:0009746;GO:0015712//hexose phosphate transport;GO:0015717//triose phosphate transport;GO:0019953//sexual reproduction;GO:0034285;GO:0015979//photosynthesis;GO:0015718//monocarboxylic acid transport;GO:0009642//response to light intensity;GO:0051707//response to other organism;GO:0044763;GO:0009746;GO:0015…	gi|566164445|ref|XP_002305598.2|/0/hypothetical protein POPTR_0004s01930g [Populus trichocarpa]
Potri.016G054700.v3.0	1.41504	4.71322e-06	3.85236e-05	K06617|1|0.0|1046|pop:POPTR_0016s05500g|raffinose synthase [EC:2.4.1.82]	-	-	GO:0009628//response to abiotic stimulus;GO:0009628//response to abiotic stimulus;GO:0009628//response to abiotic stimulus;GO:0009628//response to abiotic stimulus;GO:0009628//response to abiotic stimulus;GO:0009628//response to abiotic stimulus;GO:0009628//response to abiotic stimulus;GO:0009628//response to abiotic stimulus;GO:0009628//response to abiotic stimulus	gi|224138022|ref|XP_002322710.1|/0/alkaline alpha galactosidase family protein [Populus trichocarpa]
Potri.008G004700.v3.0	1.41486	6.11548e-49	3.95326e-47	K05389|1|0.0|641|pop:POPTR_0008s00530g|potassium channel subfamily K, other eukaryote	GO:0031224//intrinsic component of membrane;GO:0031090//organelle membrane;GO:0031224//intrinsic component of membrane;GO:0031090//organelle membrane;GO:0031224//intrinsic component of membrane;GO:0031090//organelle membrane;GO:0031224//intrinsic component of membrane;GO:0031090//organelle membrane;GO:0031224//intrinsic component of membrane;GO:0031090//organelle membrane;GO:0031224//intrinsic co…	GO:0005227//calcium activated cation channel activity;GO:0005227//calcium activated cation channel activity;GO:0005227//calcium activated cation channel activity;GO:0005227//calcium activated cation channel activity;GO:0005227//calcium activated cation channel activity;GO:0005227//calcium activated cation channel activity;GO:0005227//calcium activated cation channel activity	GO:0010118//stomatal movement;GO:0009845//seed germination;GO:0051259//protein oligomerization;GO:0006875//cellular metal ion homeostasis;GO:0034220//ion transmembrane transport;GO:0010118//stomatal movement;GO:0009845//seed germination;GO:0051259//protein oligomerization;GO:0006875//cellular metal ion homeostasis;GO:0034220//ion transmembrane transport;GO:0010118//stomatal movement;GO:0009845//s…	gi|566181563|ref|XP_006379390.1|/0/hypothetical protein POPTR_0008s00530g [Populus trichocarpa]
Potri.014G166900.v3.0	1.41269	2.66004e-05	0.000190851	-	-	-	-	gi|224129178|ref|XP_002320520.1|/4.19707e-87/hypothetical protein POPTR_0014s16490g [Populus trichocarpa]
Potri.008G108200.v3.0	1.41232	1.53053e-16	3.28927e-15	-	GO:0043231//intracellular membrane-bounded organelle	-	GO:0048511//rhythmic process	gi|566183335|ref|XP_006379712.1|/1.13649e-24/hypothetical protein POPTR_0008s10760g [Populus trichocarpa]
Potri.003G195300.v3.0	1.41124	5.82524e-10	7.8613e-09	K09903|1|2e-11|71.2|pop:POPTR_0008s02730g|uridylate kinase [EC:2.7.4.22]	-	-	-	gi|566163554|ref|XP_002303935.2|/2.71114e-124/hypothetical protein POPTR_0003s19470g [Populus trichocarpa]
Potri.008G152300.v3.0	1.41103	1.17075e-61	9.55475e-60	K08867|1|0.0|1449|pop:POPTR_0008s15170g|WNK lysine deficient protein kinase [EC:2.7.11.1]	-	GO:0004672//protein kinase activity;GO:0032550;GO:0004672//protein kinase activity;GO:0032550	GO:0006464//cellular protein modification process;GO:0006464//cellular protein modification process	gi|566184084|ref|XP_002311620.2|/0/hypothetical protein POPTR_0008s15170g [Populus trichocarpa]
Potri.004G140200.v3.0	1.40964	9.27434e-05	0.000599408	-	-	GO:0042578//phosphoric ester hydrolase activity	GO:0044238//primary metabolic process	gi|566166545|ref|XP_006384401.1|/0/hypothetical protein POPTR_0004s14730g [Populus trichocarpa]
Potri.019G119200.v3.0	1.40822	1.30109e-17	2.99325e-16	K04733|1|6e-125|449|rcu:RCOM_1319630|interleukin-1 receptor-associated kinase 4 [EC:2.7.11.1]	-	GO:0004672//protein kinase activity;GO:0032550	GO:0006796//phosphate-containing compound metabolic process;GO:0006464//cellular protein modification process;GO:0008037//cell recognition	gi|224145545|ref|XP_002325680.1|/0/hypothetical protein POPTR_0019s14170g [Populus trichocarpa]
Potri.010G115600.v3.0	1.40776	1.07756e-09	1.41614e-08	K10661|1|1e-07|58.5|ppp:PHYPADRAFT_160604|E3 ubiquitin-protein ligase MARCH6 [EC:2.3.2.27]	-	GO:0003824//catalytic activity	-	gi|566190481|ref|XP_002314820.2|/3.49608e-137/hypothetical protein POPTR_0010s12590g [Populus trichocarpa]
Potri.010G152000.v3.0	1.40675	6.8403e-25	2.25102e-23	K01213|1|1e-156|553|pda:103722672|galacturan 1,4-alpha-galacturonidase [EC:3.2.1.67];K01184|5|6e-102|372|cic:CICLE_v10015111mg|polygalacturonase [EC:3.2.1.15]	-	GO:0004553//hydrolase activity, hydrolyzing O-glycosyl compounds;GO:0004553//hydrolase activity, hydrolyzing O-glycosyl compounds	GO:0044238//primary metabolic process;GO:0044238//primary metabolic process	gi|566191096|ref|XP_006378559.1|/0/hypothetical protein POPTR_0010s16180g [Populus trichocarpa]
Potri.017G051300.v3.0	1.40504	1.19003e-22	3.57721e-21	K05681|1|1e-113|411|smo:SELMODRAFT_10835|ATP-binding cassette, subfamily G (WHITE), member 2	-	GO:0017111//nucleoside-triphosphatase activity;GO:0097159//organic cyclic compound binding;GO:1901363//heterocyclic compound binding;GO:0036094//small molecule binding	-	gi|566212069|ref|XP_006373046.1|/0/hypothetical protein POPTR_0017s07820g [Populus trichocarpa]
Potri.005G056700.v3.0	1.40411	5.8036e-12	9.24639e-11	K04733|1|0.0|882|pop:POPTR_0005s058402|interleukin-1 receptor-associated kinase 4 [EC:2.7.11.1];K00276|5|1e-134|481|sly:101254423|primary-amine oxidase [EC:1.4.3.21]	-	GO:0004672//protein kinase activity;GO:0032550	GO:0006796//phosphate-containing compound metabolic process;GO:0006464//cellular protein modification process;GO:0008037//cell recognition	gi|566169721|ref|XP_006382827.1|/0/hypothetical protein POPTR_0005s05830g [Populus trichocarpa]
Potri.002G018800.v3.0	1.40276	1.93071e-08	2.20918e-07	K00679|1|1e-67|258|cic:CICLE_v10027727mg|phospholipid:diacylglycerol acyltransferase [EC:2.3.1.158];K01188|2|1e-51|204|aly:ARALYDRAFT_316517|beta-glucosidase [EC:3.2.1.21];K10960|3|3e-34|147|atr:18422248|geranylgeranyl reductase [EC:1.3.1.83];K10396|4|4e-24|113|pper:PRUPE_ppa001667mg|kinesin family member 5;K01206|5|2e-21|104|cic:CICLE_v10031741mg|alpha-L-fucosidase [EC:3.2.1.51]	-	GO:0016788//hydrolase activity, acting on ester bonds	GO:0044238//primary metabolic process	gi|566155783|ref|XP_002301955.2|/0/family II extracellular lipase 3 family protein [Populus trichocarpa]
Potri.017G116000.v3.0	1.4021	3.10514e-05	0.000220268	-	-	-	-	gi|566171573|ref|XP_006383437.1|/0/hypothetical protein POPTR_0005s15500g [Populus trichocarpa]
Potri.009G109900.v3.0	1.40132	2.14052e-81	2.30618e-79	K01897|1|0.0|1315|pop:POPTR_0009s11300g|long-chain acyl-CoA synthetase [EC:6.2.1.3]	-	GO:0015645//fatty acid ligase activity;GO:0015645//fatty acid ligase activity	GO:0006633//fatty acid biosynthetic process;GO:0009059//macromolecule biosynthetic process;GO:0006952//defense response;GO:0009791//post-embryonic development;GO:0006633//fatty acid biosynthetic process;GO:0009059//macromolecule biosynthetic process;GO:0006952//defense response;GO:0009791//post-embryonic development	gi|224103487|ref|XP_002313075.1|/0/LONG-CHAIN ACYL-COA SYNTHETASE 2 family protein [Populus trichocarpa]
Potri.016G121900.v3.0	1.40125	0.000160521	0.00098704	K08059|1|2e-142|505|pop:POPTR_0016s12960g|interferon, gamma-inducible protein 30	-	-	-	gi|224139218|ref|XP_002323009.1|/8.13417e-142/gamma interferon responsive lysosomal thiol reductase family protein [Populus trichocarpa]
Potri.015G129400.v3.0	1.40101	9.37376e-16	1.92336e-14	K06464|1|1e-16|88.6|atr:105420786|integrin beta 2;K06588|1|1e-16|88.6|atr:105420786|integrin beta 5;K19519|1|1e-16|88.6|atr:105420786|transforming growth factor-beta-induced protein;K03456|2|3e-07|57.4|mus:103981635|serine/threonine-protein phosphatase 2A regulatory subunit A	-	-	-	gi|224134510|ref|XP_002321841.1|/1.81065e-89/fasciclin-like AGP 15 family protein [Populus trichocarpa]
Potri.011G106300.v3.0	1.39855	2.5175e-07	2.4844e-06	-	GO:0009536//plastid;GO:0009536//plastid;GO:0009536//plastid	-	-	gi|224116976|ref|XP_002317443.1|/6.35941e-112/hypothetical protein POPTR_0011s10740g [Populus trichocarpa]
Potri.001G019200.v3.0	1.39813	4.20662e-05	0.000290697	-	-	-	-	gi|566147389|ref|XP_002299233.2|/0/hypothetical protein POPTR_0001s05670g, partial [Populus trichocarpa]
Potri.013G033300.v3.0	1.39679	2.14584e-22	6.39735e-21	K12828|1|1e-43|178|mdm:103414142|splicing factor 3B subunit 1	-	GO:0016746//transferase activity, transferring acyl groups;GO:0016746//transferase activity, transferring acyl groups	-	gi|566169513|ref|XP_006382726.1|/0/hypothetical protein POPTR_0005s04810g [Populus trichocarpa]
Potri.006G020100.v3.0	1.39499	3.05106e-08	3.41922e-07	-	-	GO:0043169//cation binding	GO:0006812//cation transport	gi|566174042|ref|XP_006380928.1|/3.57159e-86/hypothetical protein POPTR_0006s02090g [Populus trichocarpa]
Potri.011G002200.v3.0	1.39453	0.000160521	0.000986854	K03327|1|0.0|973|pop:POPTR_0021s00880g|multidrug resistance protein, MATE family	-	GO:0015291//secondary active transmembrane transporter activity	GO:0015893//drug transport;GO:0044763	gi|566260169|ref|XP_006389638.1|/0/MATE efflux family protein [Populus trichocarpa]
Potri.001G112200.v3.0	1.39371	1.02094e-44	5.89889e-43	K15613|1|3e-92|340|ppp:PHYPADRAFT_235352|homeobox protein Meis1;K16670|2|9e-30|132|bdi:100843507|homeobox protein Meis2	GO:0043231//intracellular membrane-bounded organelle	GO:0003677//DNA binding;GO:0001071//nucleic acid binding transcription factor activity	GO:0006351//transcription, DNA-templated	gi|566147953|ref|XP_002299569.2|/3.82362e-157/homeodomain transcription factor family protein [Populus trichocarpa]
Potri.017G057800.v3.0	1.39365	1.58304e-47	9.75061e-46	K00696|1|0.0|2019|pop:POPTR_0017s08460g|sucrose-phosphate synthase [EC:2.4.1.14]	-	GO:0016747//transferase activity, transferring acyl groups other than amino-acyl groups;GO:0035251//UDP-glucosyltransferase activity	GO:0005984//disaccharide metabolic process	gi|566212183|ref|XP_006373074.1|/0/sucrose-phosphate synthase family protein [Populus trichocarpa]
Potri.003G113000.v3.0	1.39296	4.20662e-05	0.000290635	K13126|1|7e-15|83.2|fve:101312606|polyadenylate-binding protein;K00162|2|6e-08|60.1|obr:102719045|pyruvate dehydrogenase E1 component beta subunit [EC:1.2.4.1];K02437|3|4e-07|57.4|pxb:103941124|glycine cleavage system H protein;K05941|4|6e-06|53.5|mdm:103435918|glutathione gamma-glutamylcysteinyltransferase [EC:2.3.2.15]	-	GO:0003676//nucleic acid binding	GO:0006351//transcription, DNA-templated	gi|312618434|gb|ADR00337.1|/0/wood-associated NAC domain transcription factor 4B [Populus trichocarpa]
Potri.010G245300.v3.0	1.3901	1.12064e-14	2.1647e-13	K10258|1|6e-139|493|pop:POPTR_0010s25160g|very-long-chain enoyl-CoA reductase [EC:1.3.1.93]	GO:0016020//membrane;GO:0009536//plastid;GO:0016020//membrane;GO:0009536//plastid	-	-	gi|566192677|ref|XP_006378835.1|/2.66112e-138/hypothetical protein POPTR_0010s25160g [Populus trichocarpa]
Potri.001G013000.v3.0	1.38901	5.74788e-39	2.89121e-37	K00430|1|0.0|677|pop:POPTR_0001s05050g|peroxidase [EC:1.11.1.7]	GO:0005618//cell wall;GO:0043231//intracellular membrane-bounded organelle;GO:0005576//extracellular region;GO:0016020//membrane	GO:0043169//cation binding;GO:0046906//tetrapyrrole binding;GO:0016209//antioxidant activity;GO:0003824//catalytic activity	GO:0009314//response to radiation;GO:0006952//defense response;GO:0010038//response to metal ion;GO:0044710;GO:0040007//growth;GO:0000902//cell morphogenesis;GO:0006970//response to osmotic stress	gi|566147287|ref|XP_002299152.2|/0/hypothetical protein POPTR_0001s05050g [Populus trichocarpa]
Potri.003G159300.v3.0	1.38793	3.91726e-05	0.000272547	-	-	-	-	gi|224075411|ref|XP_002304622.1|/0/hypothetical protein POPTR_0003s15760g [Populus trichocarpa]
Potri.012G114600.v3.0	1.38722	1.79911e-05	0.000132458	-	-	GO:0016772//transferase activity, transferring phosphorus-containing groups;GO:0019900//kinase binding	GO:0006796//phosphate-containing compound metabolic process;GO:0051726//regulation of cell cycle	gi|566197989|ref|XP_006376963.1|/9.08224e-126/hypothetical protein POPTR_0012s11610g [Populus trichocarpa]
Potri.011G028600.v3.0	1.38668	3.83432e-06	3.18746e-05	K04733|1|4e-40|165|vvi:104878262|interleukin-1 receptor-associated kinase 4 [EC:2.7.11.1]	-	GO:0004672//protein kinase activity	GO:0009987//cellular process	gi|566212359|ref|XP_006373162.1|/1.12282e-76/hypothetical protein POPTR_0017s09250g [Populus trichocarpa]
Potri.019G024100.v3.0	1.38571	3.05958e-11	4.6198e-10	-	-	-	-	gi|566229391|ref|XP_002325792.2|/0/hypothetical protein POPTR_0019s04080g [Populus trichocarpa]
Potri.001G154200.v3.0	1.38384	2.10578e-13	3.73807e-12	K09286|1|2e-51|203|pop:POPTR_0001s15400g|EREBP-like factor	-	-	-	gi|566149144|ref|XP_006368979.1|/2.67689e-143/Ethylene responsive element binding factor 5 family protein [Populus trichocarpa]
Potri.014G127700.v3.0	1.38277	1.45298e-92	1.83137e-90	-	-	-	GO:0006984//ER-nucleus signaling pathway;GO:0009414//response to water deprivation;GO:0009755//hormone-mediated signaling pathway;GO:0006605//protein targeting;GO:0009247//glycolipid biosynthetic process;GO:0009626//plant-type hypersensitive response;GO:0009267//cellular response to starvation;GO:0006979//response to oxidative stress;GO:0009627//systemic acquired resistance	gi|566203909|ref|XP_002321000.2|/2.22336e-58/hypothetical protein POPTR_0014s12250g, partial [Populus trichocarpa]
Potri.019G076300.v3.0	1.38268	1.3328e-16	2.8719e-15	K18801|1|4e-144|511|pop:POPTR_0019s10490g|glucuronoxylan 4-O-methyltransferase [EC:2.1.1.112]	-	-	-	gi|589097774|gb|AHK60927.1|/1.70858e-143/glucuronoxylan methyltransferase 4 [Populus trichocarpa]
Potri.011G120300.v3.0	1.38265	6.0615e-30	2.38407e-28	K05909|1|0.0|1066|pop:POPTR_0011s12100g|laccase [EC:1.10.3.2]	GO:0005576//extracellular region	GO:0046914//transition metal ion binding;GO:0016682//oxidoreductase activity, acting on diphenols and related substances as donors, oxygen as acceptor	GO:0009808//lignin metabolic process	gi|566195043|ref|XP_002317505.2|/0/hypothetical protein POPTR_0011s12100g [Populus trichocarpa]
Potri.005G117500.v3.0	1.38052	3.9141e-15	7.78646e-14	K09755|1|0.0|939|pop:POPTR_0005s11950g|ferulate-5-hydroxylase [EC:1.14.-.-]	GO:0043231//intracellular membrane-bounded organelle	GO:0046906//tetrapyrrole binding;GO:0046914//transition metal ion binding;GO:0004497//monooxygenase activity	GO:0044710;GO:0009411//response to UV	gi|566170904|ref|XP_006383141.1|/0/cytochrome P450 family protein [Populus trichocarpa]
Potri.004G134800.v3.0	1.37887	3.93668e-22	1.15777e-20	K00430|1|0.0|635|pop:POPTR_0004s14240g|peroxidase [EC:1.11.1.7]	-	GO:0003824//catalytic activity;GO:0016209//antioxidant activity;GO:0043169//cation binding;GO:0046906//tetrapyrrole binding	GO:0044710;GO:0006950//response to stress	gi|224077664|ref|XP_002305351.1|/1.30564e-180/peroxidase family protein [Populus trichocarpa]
Potri.015G036900.v3.0	1.3778	2.39884e-06	2.06787e-05	-	-	-	-	gi|224133248|ref|XP_002321520.1|/3.06017e-90/hypothetical protein POPTR_0015s04760g [Populus trichocarpa]
Potri.004G032500.v3.0	1.37722	3.7697e-56	2.82901e-54	K15014|1|0.0|682|pop:POPTR_0004s03260g|solute carrier family 29 (equilibrative nucleoside transporter), member 1/2/3	-	-	-	gi|566164680|ref|XP_006383998.1|/0/hypothetical protein POPTR_0004s03260g [Populus trichocarpa]
Potri.010G074700.v3.0	1.37686	9.29242e-32	3.91926e-30	K10999|1|5e-103|376|gmx:100789617|cellulose synthase A [EC:2.4.1.12]	GO:0031224//intrinsic component of membrane;GO:0031224//intrinsic component of membrane	GO:0016759//cellulose synthase activity;GO:0016759//cellulose synthase activity	GO:0030243//cellulose metabolic process;GO:0030243//cellulose metabolic process	gi|224111026|ref|XP_002315721.1|/0/hypothetical protein POPTR_0010s08550g [Populus trichocarpa]
Potri.004G054400.v3.0	1.37549	2.98036e-89	3.59018e-87	K00514|1|2e-53|210|rcu:RCOM_1428040|zeta-carotene desaturase [EC:1.3.5.6];K01206|2|5e-40|166|cic:CICLE_v10031741mg|alpha-L-fucosidase [EC:3.2.1.51];K10396|4|6e-38|159|cic:CICLE_v10000365mg|kinesin family member 5	-	GO:0016787//hydrolase activity;GO:0016787//hydrolase activity	-	gi|566165060|ref|XP_002305752.2|/0/GDSL-motif lipase/hydrolase family protein [Populus trichocarpa]
Potri.001G133200.v3.0	1.37543	6.74946e-05	0.000448476	K13081|1|7e-55|215|pop:POPTR_0010s13990g|leucoanthocyanidin reductase [EC:1.17.1.3]	-	GO:0036094//small molecule binding;GO:0016628//oxidoreductase activity, acting on the CH-CH group of donors, NAD or NADP as acceptor	GO:0044710	gi|566146605|ref|XP_006368315.1|/1.0587e-178/hypothetical protein POPTR_0001s01540g [Populus trichocarpa]
Potri.005G101600.v3.0	1.37464	2.39884e-06	2.06732e-05	K08518|1|4e-161|569|atr:18445533|syntaxin-binding protein 5	-	-	-	gi|566170580|ref|XP_002307215.2|/0/hypothetical protein POPTR_0005s10460g, partial [Populus trichocarpa]
Potri.012G131300.v3.0	1.37464	0.000116374	0.000737531	K03294|1|0.0|1059|pop:POPTR_0012s14160g|basic amino acid/polyamine antiporter, APA family	GO:0031224//intrinsic component of membrane;GO:0044424;GO:0031224//intrinsic component of membrane;GO:0044424	GO:0015171//amino acid transmembrane transporter activity;GO:0008324//cation transmembrane transporter activity;GO:0005310//dicarboxylic acid transmembrane transporter activity;GO:0015171//amino acid transmembrane transporter activity;GO:0008324//cation transmembrane transporter activity;GO:0005310//dicarboxylic acid transmembrane transporter activity	GO:0009626//plant-type hypersensitive response;GO:0015672//monovalent inorganic cation transport;GO:0015748;GO:0015813//L-glutamate transport;GO:0006605//protein targeting;GO:0014070//response to organic cyclic compound;GO:0043092;GO:0009404//toxin metabolic process;GO:0016482//cytosolic transport;GO:0009626//plant-type hypersensitive response;GO:0015672//monovalent inorganic cation transport;GO:…	gi|566198432|ref|XP_002318265.2|/0/cationic amino acid transporter 1 family protein [Populus trichocarpa]
Potri.013G152500.v3.0	1.37458	6.74946e-05	0.000448384	-	-	-	-	gi|566201387|ref|XP_006376545.1|/9.28636e-32/hypothetical protein POPTR_0013s14870g [Populus trichocarpa]
Potri.010G168200.v3.0	1.37404	7.01694e-07	6.5243e-06	K00108|1|0.0|635|fve:101303901|choline dehydrogenase [EC:1.1.99.1];K15403|3|2e-116|420|atr:18443587|fatty acid omega-hydroxy dehydrogenase [EC:1.1.-.-]	-	GO:0016614//oxidoreductase activity, acting on CH-OH group of donors;GO:0000166//nucleotide binding;GO:0016832//aldehyde-lyase activity;GO:0016614//oxidoreductase activity, acting on CH-OH group of donors;GO:0000166//nucleotide binding;GO:0016832//aldehyde-lyase activity	GO:0044281//small molecule metabolic process;GO:0044281//small molecule metabolic process	gi|566191329|ref|XP_002315048.2|/0/glucose-methanol-choline oxidoreductase family protein [Populus trichocarpa]
Potri.006G259200.v3.0	1.37374	2.1901e-17	4.97189e-16	-	-	-	-	gi|224089312|ref|XP_002308686.1|/1.70297e-60/hypothetical protein POPTR_0006s27540g [Populus trichocarpa]
Potri.017G009100.v3.0	1.37304	9.25622e-10	1.22485e-08	K04730|1|0.0|650|pop:POPTR_0015s02040g|interleukin-1 receptor-associated kinase 1 [EC:2.7.11.1]	-	-	-	gi|566211288|ref|XP_002323918.2|/0/hypothetical protein POPTR_0017s04200g [Populus trichocarpa]
Potri.016G126700.v3.0	1.37207	7.10854e-15	1.39374e-13	K07253|1|3e-32|139|pop:POPTR_0006s10550g|phenylpyruvate tautomerase [EC:5.3.2.1]	GO:0009536//plastid;GO:0009536//plastid;GO:0009536//plastid	GO:0016862//intramolecular oxidoreductase activity, interconverting keto- and enol-groups;GO:0016862//intramolecular oxidoreductase activity, interconverting keto- and enol-groups;GO:0016862//intramolecular oxidoreductase activity, interconverting keto- and enol-groups	-	gi|224140501|ref|XP_002323621.1|/6.80886e-51/hypothetical protein POPTR_0016s13440g [Populus trichocarpa]
Potri.002G016200.v3.0	1.37145	4.7427e-16	9.912e-15	-	GO:0031224//intrinsic component of membrane;GO:0031224//intrinsic component of membrane	-	GO:0044763;GO:0044763	gi|566155739|ref|XP_002301947.2|/0/hypothetical protein POPTR_0002s01760g [Populus trichocarpa]
Potri.013G067500.v3.0	1.36945	1.45433e-42	7.92597e-41	K09422|1|3e-139|495|pop:POPTR_0013s06390g|myb proto-oncogene protein, plant	-	GO:0003676//nucleic acid binding;GO:0003676//nucleic acid binding	GO:0009725//response to hormone;GO:0014070//response to organic cyclic compound;GO:0006950//response to stress;GO:0009314//response to radiation;GO:0044763;GO:0009725//response to hormone;GO:0014070//response to organic cyclic compound;GO:0006950//response to stress;GO:0009314//response to radiation;GO:0044763	gi|224126013|ref|XP_002319734.1|/1.41903e-138/hypothetical protein POPTR_0013s06390g [Populus trichocarpa]
Potri.013G143000.v3.0	1.3679	3.49738e-06	2.9335e-05	K02712|1|6e-21|102|pop:Poptr_cp003|photosystem II PsbK protein	GO:0009536//plastid;GO:0009523//photosystem II	-	GO:0044237//cellular metabolic process	gi|134093180|ref|YP_001109482.1|/2.59445e-20/photosystem II protein K [Populus trichocarpa]
Potri.001G141100.v3.0	1.36782	4.10896e-07	3.94985e-06	K18485|1|1e-58|228|vvi:100259155|myogenic factor 6;K13422|2|1e-12|75.9|mtr:MTR_5g030430|transcription factor MYC2	-	-	-	gi|566146769|ref|XP_006368389.1|/1.79449e-159/hypothetical protein POPTR_0001s02350g [Populus trichocarpa]
Potri.002G148400.v3.0	1.36695	8.84476e-08	9.3685e-07	-	-	-	-	gi|566158099|ref|XP_002301293.2|/3.77592e-116/hypothetical protein POPTR_0002s14920g [Populus trichocarpa]
Potri.006G249200.v3.0	1.36624	1.13061e-05	8.60948e-05	K15397|1|0.0|1007|pop:POPTR_0006s26530g|3-ketoacyl-CoA synthase [EC:2.3.1.199]	-	GO:0016746//transferase activity, transferring acyl groups	GO:0009314//response to radiation;GO:0006950//response to stress;GO:0006631//fatty acid metabolic process	gi|566178284|ref|XP_006382070.1|/0/beta-ketoacyl-CoA synthase family protein [Populus trichocarpa]
Potri.017G015500.v3.0	1.36075	1.65693e-05	0.000122626	K19613|1|6e-162|572|mtr:MTR_3g018980|leucine-rich repeat protein SHOC2;K15078|5|2e-135|484|rcu:RCOM_1122050|structure-specific endonuclease subunit SLX1 [EC:3.6.1.-]	-	-	-	gi|566211396|ref|XP_006372750.1|/0/hypothetical protein POPTR_0017s04690g [Populus trichocarpa]
Potri.011G068300.v3.0	1.36067	6.17646e-09	7.47333e-08	K01835|1|1e-40|168|mtr:MTR_1g102030|phosphoglucomutase [EC:5.4.2.2];K13506|2|8e-20|99.8|mdm:103446271|glycerol-3-phosphate O-acyltransferase 3/4 [EC:2.3.1.15]	-	-	-	gi|566194255|ref|XP_002316818.2|/0/hypothetical protein POPTR_0011s07160g [Populus trichocarpa]
Potri.001G126300.v3.0	1.35885	2.39884e-06	2.06678e-05	-	-	-	-	gi|566146443|ref|XP_006368237.1|/2.72529e-147/hypothetical protein POPTR_0001s00840g [Populus trichocarpa]
Potri.002G019600.v3.0	1.35825	7.56632e-44	4.31069e-42	K05658|1|0.0|2047|pop:POPTR_0002s02110g|ATP-binding cassette, subfamily B (MDR/TAP), member 1 [EC:3.6.3.44]	GO:0031224//intrinsic component of membrane;GO:0031224//intrinsic component of membrane;GO:0031224//intrinsic component of membrane	GO:0032550;GO:0042626//ATPase activity, coupled to transmembrane movement of substances;GO:0032550;GO:0042626//ATPase activity, coupled to transmembrane movement of substances;GO:0032550;GO:0042626//ATPase activity, coupled to transmembrane movement of substances	GO:0009154//purine ribonucleotide catabolic process;GO:0044763;GO:0051234//establishment of localization;GO:0009154//purine ribonucleotide catabolic process;GO:0044763;GO:0051234//establishment of localization;GO:0009154//purine ribonucleotide catabolic process;GO:0044763;GO:0051234//establishment of localization	gi|224065781|ref|XP_002301961.1|/0/multidrug resistance P-glycoprotein [Populus trichocarpa]
Potri.011G112000.v3.0	1.35649	5.36388e-05	0.000363211	K04733|1|2e-154|546|jcu:105639199|interleukin-1 receptor-associated kinase 4 [EC:2.7.11.1];K04730|2|4e-143|508|egr:104448526|interleukin-1 receptor-associated kinase 1 [EC:2.7.11.1]	-	GO:0004713//protein tyrosine kinase activity;GO:0032550	GO:0006464//cellular protein modification process	gi|566194926|ref|XP_002316869.2|/0/hypothetical protein POPTR_0011s11330g [Populus trichocarpa]
Potri.015G027700.v3.0	1.35364	8.79204e-34	3.92635e-32	K12938|1|5e-110|399|fve:101302986|anthocyanidin 5,3-O-glucosyltransferase [EC:2.4.1.-];K13263|2|1e-101|370|gmx:100101902|isoflavone 7-O-glucosyltransferase [EC:2.4.1.170];K08237|3|4e-95|349|gmx:100804631|hydroquinone glucosyltransferase [EC:2.4.1.218]	-	GO:0035251//UDP-glucosyltransferase activity	-	gi|566206039|ref|XP_006374283.1|/0/hypothetical protein POPTR_0015s05670g [Populus trichocarpa]
Potri.017G016700.v3.0	1.35364	2.23434e-08	2.53528e-07	-	GO:0043231//intracellular membrane-bounded organelle	GO:0003676//nucleic acid binding	GO:0006351//transcription, DNA-templated	gi|566211418|ref|XP_006372761.1|/4.72982e-168/no apical meristem family protein [Populus trichocarpa]
Potri.004G165200.v3.0	1.35204	2.53422e-06	2.17595e-05	K14488|1|2e-51|201|pop:POPTR_0004s17230g|SAUR family protein	-	-	GO:0009639//response to red or far red light	gi|224080530|ref|XP_002306152.1|/8.63617e-51/hypothetical protein POPTR_0004s17230g [Populus trichocarpa]
Potri.002G231900.v3.0	1.35126	2.552e-21	7.15722e-20	K06911|1|3e-130|465|pop:POPTR_0002s23290g|uncharacterized protein	-	-	-	gi|566159574|ref|XP_002302888.2|/8.90132e-153/pirin-like family protein [Populus trichocarpa]
Potri.005G133100.v3.0	1.35114	9.55458e-45	5.53031e-43	-	-	-	-	gi|238014838|gb|ACR38454.1|/1.66444e-79/unknown [Zea mays]
Potri.009G141400.v3.0	1.34941	0.000116374	0.000737674	-	GO:0005618//cell wall	-	GO:0000003//reproduction	gi|566187957|ref|XP_002313682.2|/3.27953e-151/expansin-like family protein [Populus trichocarpa]
Potri.T094100.v3.0	1.34869	2.26116e-18	5.43561e-17	K14297|1|6e-09|62.4|zma:103640102|nuclear pore complex protein Nup98-Nup96	-	-	-	gi|311120210|gb|ADP69173.1|/2.87892e-116/pathogenesis related protein-5 [Populus tomentosa]
Potri.014G180100.v3.0	1.34845	7.13876e-49	4.56951e-47	K05665|1|0.0|2684|pop:POPTR_0014s17830g|ATP-binding cassette, subfamily C (CFTR/MRP), member 1	GO:0031224//intrinsic component of membrane;GO:0031224//intrinsic component of membrane;GO:0031224//intrinsic component of membrane	GO:0017111//nucleoside-triphosphatase activity;GO:0032550;GO:0016628//oxidoreductase activity, acting on the CH-CH group of donors, NAD or NADP as acceptor;GO:0015405;GO:0017111//nucleoside-triphosphatase activity;GO:0032550;GO:0015405;GO:0017111//nucleoside-triphosphatase activity;GO:0032550;GO:0015405	GO:0051707//response to other organism;GO:0009154//purine ribonucleotide catabolic process;GO:0044763;GO:0051234//establishment of localization;GO:0051707//response to other organism;GO:0009154//purine ribonucleotide catabolic process;GO:0044763;GO:0051234//establishment of localization;GO:0051707//response to other organism;GO:0009154//purine ribonucleotide catabolic process;GO:0044763;GO:005123…	gi|224132090|ref|XP_002321253.1|/0/ABC transporter family protein [Populus trichocarpa]
Potri.015G087400.v3.0	1.34767	4.44356e-08	4.89076e-07	K16292|1|0.0|720|pop:POPTR_0015s09890g|KDEL-tailed cysteine endopeptidase [EC:3.4.22.-]	-	GO:0016628//oxidoreductase activity, acting on the CH-CH group of donors, NAD or NADP as acceptor;GO:0070011//peptidase activity, acting on L-amino acid peptides	GO:0044710;GO:0019538//protein metabolic process	gi|224133760|ref|XP_002321654.1|/0/Cys endopeptidase family protein [Populus trichocarpa]
Potri.004G164300.v3.0	1.34748	9.27434e-05	0.000599289	K14488|1|1e-79|296|pop:POPTR_0004s17130g|SAUR family protein	-	-	-	gi|566255539|ref|XP_006387835.1|/3.76133e-81/hypothetical protein POPTR_0532s00200g [Populus trichocarpa]
Potri.005G177700.v3.0	1.34747	1.03516e-11	1.61689e-10	K01206|1|2e-120|433|tcc:TCM_010576|alpha-L-fucosidase [EC:3.2.1.51]	GO:0005618//cell wall	GO:0015928//fucosidase activity	GO:0044238//primary metabolic process	gi|224084882|ref|XP_002307434.1|/0/early nodulin 8 precursor family protein [Populus trichocarpa]
Potri.006G245600.v3.0	1.34694	2.28792e-10	3.20554e-09	K02984|1|1e-113|411|pper:PRUPE_ppa024854mg|small subunit ribosomal protein S3Ae;K13420|2|5e-28|127|sot:102585186|LRR receptor-like serine/threonine-protein kinase FLS2 [EC:2.7.11.1]	GO:0005618//cell wall	GO:0016628//oxidoreductase activity, acting on the CH-CH group of donors, NAD or NADP as acceptor;GO:0016772//transferase activity, transferring phosphorus-containing groups	GO:0044710;GO:0006796//phosphate-containing compound metabolic process	gi|224141819|ref|XP_002324259.1|/0/hypothetical protein POPTR_0018s01010g [Populus trichocarpa]
Potri.014G024100.v3.0	1.34421	0	0	K16292|1|4e-146|519|ppp:PHYPADRAFT_204314|KDEL-tailed cysteine endopeptidase [EC:3.4.22.-];K01365|3|4e-131|469|rcu:RCOM_1152900|cathepsin L [EC:3.4.22.15]	-	GO:0016628//oxidoreductase activity, acting on the CH-CH group of donors, NAD or NADP as acceptor;GO:0070011//peptidase activity, acting on L-amino acid peptides;GO:0016628//oxidoreductase activity, acting on the CH-CH group of donors, NAD or NADP as acceptor;GO:0070011//peptidase activity, acting on L-amino acid peptides;GO:0016628//oxidoreductase activity, acting on the CH-CH group of donors, N…	GO:0044710;GO:0019538//protein metabolic process;GO:0044710;GO:0019538//protein metabolic process;GO:0044710;GO:0019538//protein metabolic process	gi|566202015|ref|XP_006374886.1|/0/cysteine proteinase [Populus trichocarpa]
Potri.002G165800.v3.0	1.34293	2.39198e-11	3.64208e-10	K13076|1|0.0|952|pop:POPTR_0002s16740g|delta8-fatty-acid desaturase [EC:1.14.19.4]	-	GO:0046906//tetrapyrrole binding;GO:0046914//transition metal ion binding;GO:0016705//oxidoreductase activity, acting on paired donors, with incorporation or reduction of molecular oxygen	GO:0006631//fatty acid metabolic process	gi|224067948|ref|XP_002302613.1|/0/fatty acid desaturase/cytochrome b5 fusion protein mRNA [Populus trichocarpa]
Potri.005G211300.v3.0	1.34269	2.97836e-06	2.52673e-05	K01870|1|8e-07|55.5|smo:SELMODRAFT_437676|isoleucyl-tRNA synthetase [EC:6.1.1.5]	-	-	-	gi|224085487|ref|XP_002307592.1|/2.91614e-122/hypothetical protein POPTR_0005s23290g [Populus trichocarpa]
Potri.016G112400.v3.0	1.34219	2.12246e-100	2.85135e-98	K13065|1|3e-32|140|crb:CARUB_v10011977mg|shikimate O-hydroxycinnamoyltransferase [EC:2.3.1.133]	-	GO:0016747//transferase activity, transferring acyl groups other than amino-acyl groups	-	gi|224139040|ref|XP_002322965.1|/0/transferase family protein [Populus trichocarpa]
Potri.001G076300.v3.0	1.3398	1.07927e-20	2.91903e-19	-	-	-	-	gi|224057918|ref|XP_002299389.1|/1.2379e-75/hypothetical protein POPTR_0001s12160g [Populus trichocarpa]
Potri.006G019600.v3.0	1.33871	2.43956e-09	3.0856e-08	-	-	GO:0043169//cation binding	GO:0006812//cation transport	gi|566174048|ref|XP_006380930.1|/5.7358e-46/hypothetical protein POPTR_0006s02130g [Populus trichocarpa]
[truncated: 1,055 more rows]
