# Supplementary material for: PtrARF2.1 Is Involved in Regulation of Leaf Development and Lignin Biosynthesis in Poplar Trees
Source: Int J Mol Sci. 2019 Aug 24;20(17):4141. doi: 10.3390/ijms20174141 (PMC6747521; doi:10.3390/ijms20174141)
Supplement: Supplementary file 1 [file ijms-20-04141-s001.zip › Supplementary Table S5.xlsx]

## Sheet: Sheet1
Table S5: All the primers used in this study
primers used in RNAi and OE vector construction
name	forword primer(5'→3')	reverse primer(5'→3')
PtrARF2a-RNAi	CGGGATCCGGTTGATTGTGTATACTGATGACG	CCAGAGATAGCAGCTGCAAAACCTTGAACCCGAGGA
StufferGUS-Linker	CAGCTGCTATCTCTGGATCTACCCGCTTC	CAGCTGCTATCTCTGGTAATCGCCTGTAAG
PtrARF2a-OE	CGGGATCC ATGGCTTCCTCAGAGATTTC	CGGGATCCCTAACAACTCAAAGGACTAG
primers used in pGBKT7 vector construction
name	forword primer(5'→3')	reverse primer(5'→3')
BD-PtrARF2a	TCAGAGGAGGACCTGCATATGATGGCTTCCTCAGAGATTTC	TTCGGCCTCCATGGCCATATGAAACCTTGAACCCGAGGA
primers used in gene expression level detection
name	forword primer(5'→3')	reverse primer(5'→3')
Ptr18S	CGAAGACGATCAGATACCGTCCTA	TTTCTCATAAGGTGCTGGCGGAGT
PtrARF2.1	CAATGAAAATCCATCGGGCG	CCAAAACCTTGAACCCGAGGA
PtrARF2.2	GGGCGTTGAGAATCCAATGGATA	GCCAGTACCCAAACCTAAAATTCAAAAG
PtrARF2.3	ACAGAACAGAGGTGCCAAAAC	AAGCTGTTCTTCCAAATTCATCAC
PtrARF2.4	CAATTCTGGGTCTCAGAAATGGAGA	GAACATAATTGTGACTTTCATTCACAACA
PtrARF2.5	TTCAAGGTAAGGATCAGACTGCTTTTG	GGGTTCCAGGTCCTGTTGTTAGG
PtrARF2.6	ATGGAATTGCGAGCAGGAGC	CCAAAACAACAACAGCAATAATCCAGTA
PtrIAA3.1	TGAAGACTCTGCAGGAAGAAGGG	ACCCTACCACTTGTGTCTTGGTG
PtrPAL4	CCTACATTGACGATCCTTGCAG	GACCTGCATTCCTTGATCCTG
PtrC4H2	GAGCAAGATCCTGGTAAACGC	CTGAGGTGTCAATCTTGGACTG
Ptr4CL5	CATCCGAGGTGATCAGATCATG	CACAGCAGCATCAGATATCC
PtrHCT1	ATCAGCATGTAAGGCACGCGG	TGCCAAAGTAACCAGGTGGAAGCGT
PtrC3H3	GAGGTTCCTGGAGGAGGATG	GGAGTCGTCATGTAAGTGAC
PtrF5H2	GAGTCCAGCAAGAGCTCGCAG	GCATAAGCATTGATCATCAC
PtrCAD1	CAAGCTGATCTTGATGGGTG	CGAATCTATATCTCACATC
PtrWND2B	GGCCAGGCTGAAACCTCTAGG	GGCAAGTGCCATTGTGGGTC
PtrC4H2	GCTGCAATTGAGACAACACTATGG	CTCATGGCGCAACTTCTTCTGG
PtrC3H3	GAGGTTCCTGGAGGAGGATG	GGAGTCGTCATGTAAGTGAC
PtrF5H1	GAGTCCAGCAAGAGCTCGCAG	GCATAAGCATTGATCATCAC
PtrMYB092	CGAATACTAACGACGACACG	GTGTTCCATCTCTAATGTGC
PtrMYB003	GCCTGCAGTCATCCAACGC	CTCGAGTGGCGGAAGAG
PtrMYB020	GAGACCTGACCTCAAGCG	GTTGAGCATGGAGAAAG
PtrMYB092	CGAATACTAACGACGACACG	GTGTTCCATCTCTAATGTGC
PtrMYB152	TCCACTAATATCGTATCTGAAC	TAGCGGAACTTCATCTATGCA
PtrLAC9	CAGACGTGCCGATTATTCTAGGAG	TCACCAGGTTGACCATTGATTGTG
PtrLAC17	GAGAGTGAGAGAGAGAGGATGGAG	GTTCGTCAGGACTACCCTGAAATC
PtrLAC28	TCACTGGCATGGAGTGAAACAG	CTGTGAGCATGCCACCATAACG
